# Supplementary material for: What do young doctors know of palliative care; how do they expect the concept to work? A ‘palliative care’ knowledge and opinion survey among young doctors
Source: BMC Res Notes. 2019 Jul 16;12:419. doi: 10.1186/s13104-019-4462-2 (PMC6636058; doi:10.1186/s13104-019-4462-2)
Supplement: Supplementary file 2 — Additional file 2: Appendix 2. Data Sheet. All data retrieved from the online survey platform. [file 13104_2019_4462_MOESM2_ESM.csv]

Timestamp	Username	Score	I have read and understood, (a) what the study involves and (b) that refusal to participate in the study or withdrawal from it halfway will not have any sort of bad influence on me. I understand that the administrator has left his contact details for me to discuss and clarify any doubts. Hence I hereby express my willingness to participate in this study.	Age	Gender	Employment (if any)	Faculty Graduated	Religion (Practiced)	Ethnicity (At birth)	Palliative care is aimed at increasing the life expectancy of terminally ill patients.	Palliative care may improve survival	Bereavement support to the loved ones following the death of the patient concerned comes under the purview of palliative care.	Patients with Chronic Obstructive Pulmonary Disease (COPD), Rheumatoid Arthritis need palliative care.	Oncologist is the ideal coordinator of the multidisciplinary team involved	Palliative care is provided exclusively in hospices and not tertiary healthcare institutions.	The main duty of the ���Lasting Power-of- attorney�۝ is to construct the ���Advanced Care Directive�۝.	Pastoral care givers are involved with social domain of palliation.	The preferred routes of administration of drugs in the most terminal stages of life are ���oral�۝ and ���rectal�۝	Anti-convulsants may be added to the step one of WHO analgesic ladder.	Hyperkalaemia is the commonest life-threatening metabolic emergency in palliative patients.	Due to the development of tolerance the dosage for morphine for otherwise healthy adults is allowed up to a maximum of 600mg per day.	Palliative care should ideally be incorporated into the care plan of a patient with a terminal diagnosis after the treatments with curative intent have failed.	Although ���Palliative Sedation�۝ usually hastens death, it is not considered a serious issue in the terminal stages of a patients�۪ life.	���Death rattle�۝ (noisy respiratory secretions) noticed closer to the patient�۪s death is one of the most distressing symptoms suffered by the patient.	Evidence shows that most patients with terminal diagnoses wish that only their next-of- kin/family understand the prognosis.	The number of patients in need for palliative care is on the rise	All dying patients should receive palliative care	Patients should be informed about their prognosis be it unfavourable or otherwise	Family/Loved ones should decide which details about the illness the patient should receive.	Steroids improve the quality of life of palliative patients.	There would be no difference in the way a patient with a terminal diagnosis is approached by a Palliative Specialist as opposed to other specialists.	More hospices should be established in Sri Lanka.	Introduction of a ���Hospital Palliative Care Team/Unit�۝ will improve patient care in Sri Lankan hospitals.	Home based palliative care is much required by Sri Lankan society.	The burden of other non-communicable diseases is less frequent than that of cancer.
2017/03/07 5:57:58 PM GMT+5:30		3.00 / 16	Yes	Removed to deidentify the participants whose age range in a narrow spectrum.	Female	Temporary Demonstrator	Sri Jayewardenepura	Buddhist	Sinhalese	FALSE	Do not know	Do not know	Do not know	TRUE	FALSE	Do not know	Do not know	TRUE	FALSE	Do not know	FALSE	TRUE	TRUE	Do not know	Do not know	Agree	Agree	Agree	Disagree	Agree	Neutral	Neutral	Agree	Agree	Disagree
2017/03/07 6:18:19 PM GMT+5:30		3.00 / 16	Yes		Male	Temporary Demonstrator	Sri Jayewardenepura	Buddhist	Sinhalese	TRUE	FALSE	Do not know	FALSE	TRUE	FALSE	Do not know	Do not know	Do not know	TRUE	TRUE	Do not know	TRUE	Do not know	TRUE	FALSE	Agree	Disagree	Agree	Agree	Disagree	Agree	Agree	Neutral	Agree	Neutral
2017/03/07 6:24:21 PM GMT+5:30		8.00 / 16	Yes		Female	Temporary Demonstrator	Sri Jayewardenepura	Buddhist	Sinhalese	FALSE	FALSE	FALSE	TRUE	FALSE	FALSE	TRUE	Do not know	FALSE	FALSE	FALSE	Do not know	FALSE	FALSE	TRUE	TRUE	Agree	Neutral	Disagree	Agree	Agree	Disagree	Agree	Agree	Agree	Disagree
2017/03/07 6:25:31 PM GMT+5:30		6.00 / 16	Yes		Male	Not employed	Sri Jayewardenepura	Buddhist	Sinhalese	FALSE	FALSE	Do not know	TRUE	Do not know	FALSE	Do not know	Do not know	FALSE	Do not know	FALSE	FALSE	TRUE	Do not know	Do not know	Do not know	Neutral	Agree	Agree	Disagree	Neutral	Disagree	Agree	Agree	Agree	Agree
2017/03/07 6:45:49 PM GMT+5:30		11.00 / 16	Yes		Male	Temporary Demonstrator	Sri Jayewardenepura	Hindu	Tamil	FALSE	FALSE	TRUE	TRUE	FALSE	FALSE	Do not know	TRUE	FALSE	TRUE	FALSE	FALSE	TRUE	FALSE	TRUE	FALSE	Agree	Disagree	Agree	Disagree	Agree	Disagree	Agree	Neutral	Agree	Disagree
2017/03/07 6:48:51 PM GMT+5:30		6.00 / 16	Yes		Female	Temporary Demonstrator	Sri Jayewardenepura	Buddhist	Sinhalese	FALSE	TRUE	Do not know	TRUE	FALSE	TRUE	Do not know	TRUE	FALSE	FALSE	TRUE	FALSE	TRUE	TRUE	Do not know	TRUE	Agree	Disagree	Agree	Disagree	Neutral	Disagree	Agree	Agree	Agree	Disagree
2017/03/07 7:08:51 PM GMT+5:30		4.00 / 16	Yes		Female	Temporary Demonstrator	Sri Jayewardenepura	Buddhist	Sinhalese	FALSE	FALSE	TRUE	FALSE	TRUE	TRUE	FALSE	TRUE	TRUE	Do not know	Do not know	Do not know	TRUE	Do not know	FALSE	TRUE	Agree	Neutral	Neutral	Agree	Agree	Disagree	Agree	Agree	Agree	Agree
2017/03/07 7:17:39 PM GMT+5:30		9.00 / 16	Yes		Male	Temporary Demonstrator	Sri Jayewardenepura	Buddhist	Sinhalese	FALSE	TRUE	FALSE	TRUE	FALSE	FALSE	Do not know	FALSE	FALSE	FALSE	FALSE	Do not know	TRUE	FALSE	Do not know	TRUE	Agree	Disagree	Agree	Neutral	Agree	Disagree	Agree	Agree	Agree	Disagree
2017/03/07 7:41:08 PM GMT+5:30		5.00 / 16	Yes		Female	Not employed	Sri Jayewardenepura	Buddhist	Sinhalese	FALSE	FALSE	TRUE	TRUE	TRUE	FALSE	Do not know	TRUE	FALSE	FALSE	Do not know	TRUE	TRUE	Do not know	TRUE	TRUE	Agree	Agree	Agree	Neutral	Disagree	Disagree	Agree	Agree	Agree	Disagree
2017/03/07 8:10:53 PM GMT+5:30		7.00 / 16	Yes		Female	Not employed	Sri Jayewardenepura	Buddhist	Sinhalese	FALSE	TRUE	TRUE	TRUE	Do not know	FALSE	Do not know	Do not know	FALSE	TRUE	Do not know	Do not know	TRUE	TRUE	Do not know	TRUE	Agree	Agree	Disagree	Disagree	Agree	Disagree	Agree	Agree	Agree	Disagree
2017/03/07 8:32:52 PM GMT+5:30		6.00 / 16	Yes		Male	Temporary Demonstrator	Sri Jayewardenepura	Buddhist	Sinhalese	TRUE	TRUE	Do not know	TRUE	TRUE	FALSE	Do not know	Do not know	FALSE	TRUE	TRUE	FALSE	TRUE	TRUE	TRUE	Do not know	Agree	Agree	Neutral	Neutral	Disagree	Agree	Agree	Agree	Neutral	Agree
2017/03/07 8:34:59 PM GMT+5:30		4.00 / 16	Yes		Female	Temporary Demonstrator	Sri Jayewardenepura	Buddhist	Sinhalese	FALSE	TRUE	FALSE	TRUE	TRUE	Do not know	Do not know	TRUE	FALSE	FALSE	Do not know	Do not know	TRUE	TRUE	TRUE	TRUE	Agree	Agree	Agree	Disagree	Neutral	Disagree	Agree	Agree	Agree	Disagree
2017/03/07 8:36:36 PM GMT+5:30		5.00 / 16	Yes		Female	Temporary Demonstrator	Sri Jayewardenepura	Buddhist	Sinhalese	TRUE	TRUE	Do not know	TRUE	Do not know	FALSE	Do not know	TRUE	FALSE	FALSE	Do not know	FALSE	TRUE	Do not know	Do not know	Do not know	Agree	Agree	Agree	Neutral	Neutral	Disagree	Agree	Agree	Agree	Disagree
2017/03/07 9:09:20 PM GMT+5:30		5.00 / 16	Yes		Male	Not employed	Sri Jayewardenepura	Buddhist	Sinhalese	FALSE	TRUE	Do not know	Do not know	Do not know	Do not know	Do not know	Do not know	FALSE	TRUE	Do not know	Do not know	TRUE	TRUE	Do not know	FALSE	Agree	Agree	Agree	Disagree	Agree	Disagree	Agree	Agree	Agree	Neutral
2017/03/07 9:41:31 PM GMT+5:30		4.00 / 16	Yes		Female	Temporary Demonstrator	Sri Jayewardenepura	Buddhist	Sinhalese	FALSE	TRUE	TRUE	FALSE	TRUE	FALSE	Do not know	Do not know	TRUE	FALSE	TRUE	TRUE	TRUE	Do not know	Do not know	Do not know	Agree	Disagree	Neutral	Agree	Agree	Disagree	Agree	Agree	Agree	Disagree
2017/03/07 9:53:08 PM GMT+5:30		9.00 / 16	Yes		Female	Not employed	Sri Jayewardenepura	Buddhist	Sinhalese	FALSE	TRUE	TRUE	TRUE	FALSE	FALSE	Do not know	TRUE	FALSE	TRUE	FALSE	Do not know	TRUE	TRUE	Do not know	TRUE	Agree	Disagree	Neutral	Agree	Agree	Disagree	Agree	Agree	Agree	Agree
2017/03/07 10:01:52 PM GMT+5:30		5.00 / 16	Yes		Female	Temporary Demonstrator	Sri Jayewardenepura	Catholic	Sinhalese	TRUE	TRUE	TRUE	TRUE	TRUE	Do not know	TRUE	TRUE	TRUE	TRUE	TRUE	FALSE	TRUE	Do not know	Do not know	TRUE	Agree	Neutral	Agree	Agree	Agree	Disagree	Neutral	Agree	Agree	Agree
2017/03/07 10:06:12 PM GMT+5:30		6.00 / 16	Yes		Female	Temporary Demonstrator	Sri Jayewardenepura	Buddhist	Sinhalese	FALSE	TRUE	TRUE	FALSE	TRUE	FALSE	Do not know	Do not know	TRUE	TRUE	TRUE	Do not know	FALSE	TRUE	TRUE	Do not know	Agree	Agree	Agree	Neutral	Disagree	Agree	Agree	Agree	Agree	Disagree
2017/03/07 10:12:15 PM GMT+5:30		6.00 / 16	Yes		Female	Temporary Demonstrator	Sri Jayewardenepura	Buddhist	Sinhalese	FALSE	TRUE	Do not know	TRUE	TRUE	FALSE	Do not know	Do not know	TRUE	TRUE	Do not know	Do not know	FALSE	TRUE	Do not know	TRUE	Agree	Agree	Agree	Disagree	Agree	Disagree	Agree	Agree	Agree	Disagree
2017/03/07 10:48:05 PM GMT+5:30		7.00 / 16	Yes		Male	Temporary Demonstrator	Sri Jayewardenepura	Buddhist	Sinhalese	FALSE	TRUE	TRUE	TRUE	FALSE	FALSE	Do not know	Do not know	TRUE	TRUE	TRUE	TRUE	TRUE	TRUE	TRUE	TRUE	Agree	Neutral	Neutral	Disagree	Agree	Neutral	Disagree	Agree	Agree	Neutral
2017/03/08 8:23:05 AM GMT+5:30		2.00 / 16	Yes		Female	Temporary Lecturer at a Private Institute	Sri Jayewardenepura	Buddhist	Sinhalese	FALSE	FALSE	TRUE	Do not know	Do not know	TRUE	Do not know	Do not know	TRUE	FALSE	Do not know	Do not know	TRUE	Do not know	Do not know	Do not know	Agree	Disagree	Agree	Neutral	Disagree	Agree	Agree	Agree	Agree	Disagree
2017/03/08 8:30:39 AM GMT+5:30		8.00 / 16	Yes		Female	Temporary Demonstrator	Sri Jayewardenepura	Buddhist	Sinhalese	FALSE	TRUE	TRUE	TRUE	Do not know	FALSE	TRUE	TRUE	Do not know	TRUE	Do not know	TRUE	FALSE	FALSE	TRUE	TRUE	Agree	Disagree	Agree	Neutral	Agree	Disagree	Agree	Agree	Agree	Disagree
2017/03/08 8:38:26 AM GMT+5:30		6.00 / 16	Yes		Female	Temporary Demonstrator	Sri Jayewardenepura	Buddhist	Sinhalese	FALSE	FALSE	TRUE	TRUE	TRUE	FALSE	TRUE	Do not know	TRUE	TRUE	TRUE	FALSE	TRUE	TRUE	TRUE	TRUE	Agree	Agree	Agree	Agree	Agree	Neutral	Agree	Agree	Agree	Disagree
2017/03/08 8:48:57 AM GMT+5:30		6.00 / 16	Yes		Female	Temporary Demonstrator	Sri Jayewardenepura	Buddhist	Sinhalese	FALSE	FALSE	TRUE	TRUE	FALSE	FALSE	Do not know	Do not know	Do not know	TRUE	Do not know	Do not know	TRUE	TRUE	TRUE	TRUE	Agree	Neutral	Agree	Disagree	Neutral	Disagree	Agree	Agree	Agree	Disagree
2017/03/08 8:55:15 AM GMT+5:30		4.00 / 16	Yes		Female	Temporary Demonstrator	Sri Jayewardenepura	Buddhist	Sinhalese	FALSE	FALSE	Do not know	FALSE	FALSE	FALSE	Do not know	Do not know	FALSE	FALSE	Do not know	Do not know	TRUE	TRUE	TRUE	Do not know	Agree	Agree	Neutral	Neutral	Neutral	Agree	Disagree	Neutral	Agree	Disagree
2017/03/08 9:09:15 AM GMT+5:30		9.00 / 16	Yes		Male	Research Assistant	Sri Jayewardenepura	Buddhist	Sinhalese	FALSE	FALSE	Do not know	TRUE	FALSE	FALSE	FALSE	Do not know	TRUE	TRUE	TRUE	FALSE	FALSE	TRUE	Do not know	FALSE	Agree	Agree	Agree	Neutral	Neutral	Disagree	Agree	Agree	Agree	Disagree
2017/03/08 9:11:12 AM GMT+5:30		7.00 / 16	Yes		Female	Temporary Demonstrator	Sri Jayewardenepura	Buddhist	Sinhalese	FALSE	FALSE	TRUE	TRUE	FALSE	FALSE	Do not know	TRUE	FALSE	Do not know	FALSE	Do not know	TRUE	TRUE	Do not know	TRUE	Agree	Agree	Agree	Neutral	Neutral	Disagree	Agree	Agree	Agree	Agree
2017/03/08 10:43:16 AM GMT+5:30		8.00 / 16	Yes		Female	Research Assistant	Colombo	Buddhist	Sinhalese	FALSE	TRUE	TRUE	TRUE	FALSE	FALSE	Do not know	Do not know	Do not know	FALSE	TRUE	FALSE	TRUE	Do not know	FALSE	Do not know	Agree	Disagree	Agree	Disagree	Neutral	Disagree	Agree	Agree	Agree	Disagree
2017/03/08 10:59:26 AM GMT+5:30		6.00 / 16	Yes		Female	Temporary Demonstrator	Colombo	Buddhist	Sinhalese	FALSE	FALSE	Do not know	Do not know	FALSE	FALSE	Do not know	Do not know	FALSE	FALSE	TRUE	FALSE	FALSE	TRUE	TRUE	TRUE	Neutral	Agree	Neutral	Disagree	Neutral	Disagree	Agree	Agree	Agree	Disagree
2017/03/08 1:10:21 PM GMT+5:30		5.00 / 16	Yes		Female	Research Assistant	Sri Jayewardenepura	Buddhist	Sinhalese	FALSE	TRUE	Do not know	FALSE	TRUE	FALSE	TRUE	TRUE	FALSE	TRUE	Do not know	Do not know	TRUE	TRUE	TRUE	TRUE	Neutral	Agree	Neutral	Disagree	Agree	Disagree	Agree	Agree	Agree	Disagree
2017/03/08 4:04:54 PM GMT+5:30		4.00 / 16	Yes		Female	Locum Medical Officer	Colombo	Buddhist	Sinhalese	FALSE	TRUE	TRUE	FALSE	TRUE	FALSE	TRUE	TRUE	TRUE	Do not know	TRUE	Do not know	TRUE	TRUE	Do not know	TRUE	Agree	Agree	Agree	Neutral	Neutral	Disagree	Agree	Agree	Agree	Disagree
2017/03/08 7:07:20 PM GMT+5:30		8.00 / 16	Yes		Female	Temporary Demonstrator	Sri Jayewardenepura	Buddhist	Sinhalese	FALSE	TRUE	TRUE	FALSE	TRUE	FALSE	Do not know	Do not know	FALSE	Do not know	TRUE	Do not know	Do not know	FALSE	FALSE	FALSE	Agree	Neutral	Disagree	Agree	Neutral	Agree	Agree	Agree	Agree	Agree
2017/03/08 7:16:39 PM GMT+5:30		3.00 / 16	Yes		Female	Temporary Demonstrator	Sri Jayewardenepura	Buddhist	Sinhalese	TRUE	TRUE	TRUE	Do not know	Do not know	TRUE	Do not know	Do not know	TRUE	FALSE	TRUE	FALSE	TRUE	TRUE	Do not know	Do not know	Agree	Agree	Agree	Neutral	Agree	Disagree	Agree	Agree	Agree	Disagree
2017/03/08 7:19:59 PM GMT+5:30		7.00 / 16	Yes		Female	Temporary Demonstrator	Sri Jayewardenepura	Buddhist	Sinhalese	FALSE	TRUE	TRUE	FALSE	TRUE	FALSE	Do not know	Do not know	FALSE	FALSE	FALSE	FALSE	TRUE	TRUE	Do not know	TRUE	Agree	Disagree	Agree	Disagree	Disagree	Disagree	Agree	Agree	Agree	Disagree
2017/03/08 7:20:15 PM GMT+5:30		6.00 / 16	Yes		Male	Temporary Demonstrator	Sri Jayewardenepura	Buddhist	Sinhalese	FALSE	FALSE	TRUE	TRUE	FALSE	FALSE	Do not know	Do not know	TRUE	FALSE	Do not know	Do not know	TRUE	FALSE	Do not know	Do not know	Agree	Agree	Neutral	Neutral	Agree	Agree	Agree	Agree	Agree	Disagree
2017/03/08 8:27:37 PM GMT+5:30		7.00 / 16	Yes		Female	Temporary Demonstrator	Sri Jayewardenepura	Hindu	Tamil	FALSE	FALSE	TRUE	TRUE	FALSE	FALSE	Do not know	TRUE	FALSE	Do not know	TRUE	FALSE	TRUE	TRUE	TRUE	TRUE	Agree	Agree	Neutral	Neutral	Agree	Disagree	Agree	Agree	Agree	Disagree
2017/03/08 8:28:14 PM GMT+5:30		4.00 / 16	Yes		Female	Not employed	Sri Jayewardenepura	Buddhist	Sinhalese	TRUE	FALSE	TRUE	TRUE	Do not know	FALSE	Do not know	TRUE	FALSE	FALSE	TRUE	Do not know	TRUE	Do not know	Do not know	TRUE	Neutral	Disagree	Agree	Agree	Neutral	Neutral	Disagree	Neutral	Agree	Disagree
2017/03/08 8:35:05 PM GMT+5:30		6.00 / 16	Yes		Female	Research Assistant	Sri Jayewardenepura	Buddhist	Sinhalese	FALSE	TRUE	TRUE	Do not know	TRUE	FALSE	Do not know	TRUE	TRUE	FALSE	TRUE	FALSE	TRUE	FALSE	Do not know	TRUE	Agree	Neutral	Agree	Neutral	Disagree	Disagree	Agree	Agree	Agree	Disagree
2017/03/08 9:20:28 PM GMT+5:30		6.00 / 16	Yes		Female	Temporary Demonstrator	Sri Jayewardenepura	Buddhist	Sinhalese	FALSE	TRUE	Do not know	TRUE	TRUE	FALSE	Do not know	Do not know	FALSE	FALSE	FALSE	Do not know	TRUE	TRUE	TRUE	Do not know	Disagree	Agree	Neutral	Agree	Agree	Neutral	Agree	Agree	Agree	Disagree
2017/03/08 9:58:29 PM GMT+5:30		5.00 / 16	Yes		Female	Temporary Demonstrator	Sri Jayewardenepura	Christian	Sinhalese	FALSE	FALSE	Do not know	TRUE	TRUE	FALSE	Do not know	Do not know	TRUE	TRUE	TRUE	Do not know	FALSE	TRUE	TRUE	Do not know	Agree	Agree	Agree	Agree	Neutral	Disagree	Agree	Agree	Agree	Disagree
2017/03/08 10:20:22 PM GMT+5:30		4.00 / 16	Yes		Male	Locum Medical Officer	Sri Jayewardenepura	Buddhist	Sinhalese	TRUE	TRUE	TRUE	TRUE	Do not know	TRUE	TRUE	Do not know	TRUE	FALSE	TRUE	FALSE	TRUE	TRUE	Do not know	Do not know	Agree	Disagree	Neutral	Agree	Agree	Neutral	Agree	Agree	Agree	Disagree
2017/03/08 10:35:19 PM GMT+5:30		5.00 / 16	Yes		Female	Temporary Demonstrator	Sri Jayewardenepura	Buddhist	Sinhalese	TRUE	TRUE	TRUE	TRUE	Do not know	Do not know	Do not know	TRUE	TRUE	TRUE	Do not know	Do not know	TRUE	FALSE	TRUE	TRUE	Agree	Disagree	Agree	Agree	Agree	Disagree	Agree	Agree	Agree	Disagree
2017/03/08 10:40:43 PM GMT+5:30		4.00 / 16	Yes		Female	Locum Medical Officer	Sri Jayewardenepura	Buddhist	Sinhalese	TRUE	FALSE	Do not know	TRUE	FALSE	FALSE	Do not know	Do not know	FALSE	FALSE	Do not know	Do not know	TRUE	TRUE	Do not know	Do not know	Agree	Disagree	Agree	Neutral	Disagree	Neutral	Agree	Agree	Agree	Disagree
2017/03/08 10:41:38 PM GMT+5:30		3.00 / 16	Yes		Male	Not employed	Sri Jayewardenepura	Buddhist	Sinhalese	FALSE	FALSE	Do not know	TRUE	Do not know	FALSE	Do not know	Do not know	Do not know	FALSE	Do not know	Do not know	TRUE	Do not know	Do not know	Do not know	Disagree	Neutral	Agree	Neutral	Neutral	Disagree	Agree	Agree	Agree	Neutral
2017/03/09 5:15:57 AM GMT+5:30		4.00 / 16	Yes		Female	Temporary Demonstrator	Sri Jayewardenepura	Hindu	Tamil	FALSE	FALSE	TRUE	TRUE	Do not know	FALSE	Do not know	Do not know	TRUE	FALSE	TRUE	Do not know	TRUE	TRUE	Do not know	Do not know	Neutral	Agree	Neutral	Neutral	Neutral	Disagree	Neutral	Agree	Agree	Disagree
2017/03/09 5:34:55 AM GMT+5:30		7.00 / 16	Yes		Female	Research Assistant	Sri Jayewardenepura	Hindu	Tamil	FALSE	TRUE	TRUE	FALSE	FALSE	FALSE	Do not know	Do not know	FALSE	FALSE	TRUE	Do not know	TRUE	FALSE	Do not know	TRUE	Agree	Agree	Agree	Disagree	Agree	Neutral	Neutral	Agree	Agree	Disagree
2017/03/09 8:32:16 AM GMT+5:30		7.00 / 16	Yes		Male	Temporary Demonstrator	Sri Jayewardenepura	Atheist	Sinhalese	FALSE	Do not know	TRUE	Do not know	FALSE	FALSE	Do not know	TRUE	FALSE	FALSE	Do not know	Do not know	FALSE	TRUE	FALSE	Do not know	Agree	Disagree	Agree	Disagree	Neutral	Agree	Agree	Agree	Agree	Disagree
2017/03/09 8:49:32 AM GMT+5:30		8.00 / 16	Yes		Female	Temporary Demonstrator	Sri Jayewardenepura	Buddhist	Sinhalese	FALSE	TRUE	TRUE	Do not know	FALSE	FALSE	FALSE	Do not know	FALSE	FALSE	Do not know	Do not know	FALSE	TRUE	TRUE	TRUE	Neutral	Agree	Agree	Disagree	Neutral	Neutral	Agree	Agree	Agree	Disagree
2017/03/09 9:14:09 AM GMT+5:30		4.00 / 16	Yes		Female	Temporary Demonstrator	Sri Jayewardenepura	Buddhist	Sinhalese	FALSE	FALSE	Do not know	TRUE	TRUE	FALSE	Do not know	TRUE	FALSE	Do not know	TRUE	Do not know	TRUE	TRUE	TRUE	TRUE	Agree	Disagree	Agree	Disagree	Agree	Disagree	Agree	Agree	Agree	Disagree
2017/03/09 9:28:42 AM GMT+5:30		9.00 / 16	Yes		Male	Temporary Demonstrator	Sri Jayewardenepura	Buddhist	Sinhalese	FALSE	TRUE	FALSE	FALSE	FALSE	FALSE	Do not know	Do not know	FALSE	TRUE	FALSE	FALSE	FALSE	Do not know	Do not know	Do not know	Disagree	Disagree	Agree	Neutral	Agree	Disagree	Agree	Agree	Agree	Disagree
2017/03/09 9:30:53 AM GMT+5:30		4.00 / 16	Yes		Female	Temporary Demonstrator	Sri Jayewardenepura	Buddhist	Sinhalese	FALSE	TRUE	Do not know	FALSE	TRUE	FALSE	Do not know	TRUE	TRUE	Do not know	Do not know	FALSE	TRUE	Do not know	TRUE	Do not know	Neutral	Agree	Neutral	Agree	Neutral	Disagree	Agree	Agree	Neutral	Disagree
2017/03/09 9:34:10 AM GMT+5:30		4.00 / 16	Yes		Female	Temporary Demonstrator	Sri Jayewardenepura	Hindu	Tamil	FALSE	FALSE	Do not know	FALSE	FALSE	FALSE	Do not know	Do not know	TRUE	TRUE	Do not know	Do not know	TRUE	Do not know	TRUE	Do not know	Neutral	Disagree	Neutral	Agree	Disagree	Disagree	Agree	Agree	Agree	Disagree
2017/03/09 9:53:34 AM GMT+5:30		4.00 / 16	Yes		Female	Temporary Demonstrator	Sri Jayewardenepura	Buddhist	Sinhalese	FALSE	TRUE	TRUE	FALSE	TRUE	FALSE	Do not know	TRUE	TRUE	FALSE	TRUE	Do not know	TRUE	TRUE	TRUE	TRUE	Neutral	Disagree	Agree	Agree	Neutral	Disagree	Agree	Agree	Agree	Disagree
2017/03/09 9:54:53 AM GMT+5:30		6.00 / 16	Yes		Female	Temporary Demonstrator	Sri Jayewardenepura	Buddhist	Sinhalese	FALSE	TRUE	Do not know	TRUE	Do not know	FALSE	Do not know	TRUE	FALSE	FALSE	TRUE	Do not know	FALSE	TRUE	TRUE	TRUE	Agree	Disagree	Agree	Disagree	Agree	Disagree	Agree	Agree	Agree	Disagree
2017/03/09 9:56:48 AM GMT+5:30		8.00 / 16	Yes		Female	Temporary Demonstrator	Sri Jayewardenepura	Buddhist	Sinhalese	FALSE	TRUE	TRUE	TRUE	FALSE	FALSE	Do not know	TRUE	FALSE	FALSE	TRUE	Do not know	FALSE	TRUE	TRUE	TRUE	Agree	Agree	Disagree	Disagree	Disagree	Disagree	Agree	Agree	Agree	Agree
2017/03/09 10:16:53 AM GMT+5:30		8.00 / 16	Yes		Male	Temporary Demonstrator	Ragama	Hindu	Tamil	FALSE	TRUE	TRUE	TRUE	FALSE	FALSE	Do not know	TRUE	TRUE	TRUE	TRUE	FALSE	TRUE	TRUE	TRUE	TRUE	Agree	Neutral	Neutral	Agree	Agree	Disagree	Neutral	Agree	Neutral	Disagree
2017/03/09 11:53:49 AM GMT+5:30		6.00 / 16	Yes		Male	Research Assistant	Sri Jayewardenepura	Catholic	Sinhalese	FALSE	FALSE	FALSE	TRUE	FALSE	FALSE	Do not know	TRUE	FALSE	Do not know	TRUE	Do not know	TRUE	FALSE	TRUE	TRUE	Neutral	Disagree	Agree	Disagree	Agree	Agree	Agree	Agree	Neutral	Disagree
2017/03/09 12:03:46 PM GMT+5:30		5.00 / 16	Yes		Male	Research Assistant	Sri Jayewardenepura	Buddhist	Sinhalese	FALSE	TRUE	TRUE	FALSE	TRUE	FALSE	Do not know	Do not know	FALSE	FALSE	TRUE	Do not know	TRUE	TRUE	Do not know	TRUE	Agree	Agree	Agree	Disagree	Agree	Disagree	Agree	Agree	Agree	Disagree
2017/03/09 1:55:07 PM GMT+5:30		7.00 / 16	Yes		Male	Temporary Demonstrator	Sri Jayewardenepura	Buddhist	Sinhalese	FALSE	TRUE	TRUE	Do not know	TRUE	FALSE	Do not know	Do not know	FALSE	TRUE	TRUE	Do not know	TRUE	FALSE	TRUE	TRUE	Agree	Neutral	Agree	Agree	Disagree	Disagree	Agree	Neutral	Agree	Disagree
2017/03/09 6:04:20 PM GMT+5:30		3.00 / 16	Yes		Male	Research Assistant	Sri Jayewardenepura	Buddhist	Sinhalese	FALSE	FALSE	TRUE	FALSE	TRUE	FALSE	Do not know	Do not know	TRUE	FALSE	TRUE	Do not know	TRUE	Do not know	TRUE	Do not know	Agree	Disagree	Disagree	Disagree	Neutral	Disagree	Agree	Agree	Agree	Disagree
2017/03/09 6:05:05 PM GMT+5:30		4.00 / 16	Yes		Female	Temporary Demonstrator	Sri Jayewardenepura	Buddhist	Sinhalese	FALSE	FALSE	TRUE	TRUE	Do not know	TRUE	Do not know	Do not know	FALSE	FALSE	Do not know	Do not know	TRUE	TRUE	Do not know	Do not know	Agree	Agree	Agree	Disagree	Neutral	Disagree	Agree	Neutral	Agree	Agree
2017/03/09 7:30:02 PM GMT+5:30		4.00 / 16	Yes		Female	Temporary Demonstrator	Sri Jayewardenepura	Buddhist	Sinhalese	FALSE	Do not know	TRUE	TRUE	Do not know	Do not know	Do not know	TRUE	FALSE	Do not know	Do not know	Do not know	TRUE	TRUE	Do not know	Do not know	Neutral	Agree	Agree	Disagree	Neutral	Disagree	Agree	Agree	Agree	Disagree
2017/03/09 11:33:36 PM GMT+5:30	nilupulee.samarakkody@gmail.com	5.00 / 16	Yes		Female	Research Assistant	Sri Jayewardenepura	Buddhist	Sinhalese	FALSE	TRUE	TRUE	TRUE	Do not know	FALSE	Do not know	Do not know	TRUE	Do not know	TRUE	Do not know	TRUE	TRUE	TRUE	Do not know	Agree	Neutral	Agree	Neutral	Agree	Disagree	Agree	Agree	Agree	Disagree
2017/03/10 4:07:42 PM GMT+5:30	mgaimaweekumbura@gmail.com	6.00 / 16	Yes		Female	Temporary Demonstrator	Sri Jayewardenepura	Buddhist	Sinhalese	FALSE	TRUE	TRUE	TRUE	TRUE	FALSE	TRUE	Do not know	FALSE	FALSE	TRUE	Do not know	TRUE	Do not know	TRUE	TRUE	Agree	Agree	Agree	Agree	Neutral	Disagree	Agree	Agree	Agree	Agree
2017/03/10 5:06:13 PM GMT+5:30	h.h.gunasekara@gmail.com	8.00 / 16	Yes		Female	Locum Medical Officer	Sri Jayewardenepura	Buddhist	Sinhalese	TRUE	TRUE	TRUE	Do not know	FALSE	FALSE	FALSE	TRUE	FALSE	FALSE	TRUE	Do not know	TRUE	FALSE	TRUE	FALSE	Agree	Neutral	Agree	Neutral	Agree	Disagree	Agree	Agree	Agree	Disagree
2017/03/10 6:15:02 PM GMT+5:30		5.00 / 16	Yes		Female	Temporary Demonstrator	Sri Jayewardenepura	Catholic	Sinhalese	TRUE	TRUE	TRUE	Do not know	TRUE	FALSE	Do not know	TRUE	TRUE	TRUE	Do not know	FALSE	TRUE	TRUE	TRUE	TRUE	Agree	Agree	Neutral	Agree	Neutral	Agree	Agree	Agree	Agree	Disagree
2017/03/10 7:00:19 PM GMT+5:30		8.00 / 16	Yes		Female	Locum Medical Officer	Sri Jayewardenepura	Buddhist	Sinhalese	FALSE	TRUE	TRUE	TRUE	TRUE	FALSE	TRUE	Do not know	TRUE	FALSE	TRUE	FALSE	TRUE	FALSE	TRUE	FALSE	Agree	Disagree	Neutral	Neutral	Agree	Disagree	Agree	Agree	Agree	Disagree
2017/03/11 9:28:04 AM GMT+5:30		7.00 / 16	Yes		Female	Research Assistant	Sri Jayewardenepura	Buddhist	Sinhalese	FALSE	TRUE	TRUE	TRUE	FALSE	FALSE	Do not know	TRUE	FALSE	FALSE	Do not know	Do not know	TRUE	TRUE	TRUE	TRUE	Agree	Agree	Neutral	Neutral	Agree	Agree	Agree	Agree	Agree	Disagree
2017/03/12 7:46:46 AM GMT+5:30		3.00 / 16	Yes		Male	Research Assistant	Sri Jayewardenepura	Buddhist	Sinhalese	FALSE	FALSE	Do not know	FALSE	TRUE	FALSE	Do not know	TRUE	TRUE	FALSE	Do not know	TRUE	TRUE	TRUE	TRUE	FALSE	Agree	Agree	Agree	Neutral	Neutral	Disagree	Neutral	Agree	Neutral	Disagree
2017/03/12 3:16:22 PM GMT+5:30		2.00 / 16	Yes		Male	Temporary Demonstrator	Ragama	Buddhist	Sinhalese	TRUE	FALSE	TRUE	FALSE	Do not know	FALSE	Do not know	Do not know	Do not know	FALSE	TRUE	Do not know	TRUE	TRUE	TRUE	TRUE	Neutral	Agree	Agree	Agree	Neutral	Neutral	Agree	Agree	Agree	Agree
2017/03/12 3:20:23 PM GMT+5:30		5.00 / 16	Yes		Female	Temporary Demonstrator	Sri Jayewardenepura	Buddhist	Sinhalese	FALSE	TRUE	TRUE	Do not know	TRUE	FALSE	Do not know	Do not know	TRUE	TRUE	TRUE	Do not know	TRUE	TRUE	TRUE	TRUE	Agree	Neutral	Disagree	Disagree	Neutral	Disagree	Agree	Agree	Agree	Disagree
2017/03/12 5:24:25 PM GMT+5:30		3.00 / 16	Yes		Female	Temporary Demonstrator	Sri Jayewardenepura	Hindu	Tamil	FALSE	FALSE	Do not know	TRUE	Do not know	Do not know	Do not know	Do not know	FALSE	Do not know	Do not know	Do not know	TRUE	TRUE	Do not know	TRUE	Agree	Agree	Agree	Disagree	Agree	Disagree	Agree	Agree	Agree	Neutral
2017/03/12 6:33:44 PM GMT+5:30		6.00 / 16	Yes		Male	Program Coordinator	Sri Jayewardenepura	Buddhist	Sinhalese	FALSE	TRUE	Do not know	FALSE	TRUE	FALSE	Do not know	Do not know	TRUE	FALSE	TRUE	FALSE	FALSE	Do not know	Do not know	FALSE	Agree	Disagree	Agree	Disagree	Neutral	Disagree	Agree	Agree	Agree	Disagree
2017/03/12 8:26:31 PM GMT+5:30		3.00 / 16	Yes		Male	Temporary Demonstrator	Sri Jayewardenepura	Buddhist	Sinhalese	FALSE	FALSE	Do not know	FALSE	TRUE	FALSE	Do not know	Do not know	FALSE	Do not know	Do not know	Do not know	TRUE	TRUE	Do not know	TRUE	Agree	Disagree	Agree	Disagree	Agree	Neutral	Agree	Agree	Agree	Disagree
2017/03/12 9:03:18 PM GMT+5:30		3.00 / 16	Yes		Male	Locum Medical Officer	Sri Jayewardenepura	Buddhist	Sinhalese	FALSE	TRUE	Do not know	FALSE	FALSE	Do not know	Do not know	Do not know	Do not know	Do not know	TRUE	Do not know	TRUE	Do not know	Do not know	TRUE	Agree	Neutral	Agree	Agree	Neutral	Neutral	Agree	Agree	Agree	Disagree
2017/03/12 9:58:57 PM GMT+5:30		3.00 / 16	Yes		Male	Temporary Demonstrator	Sri Jayewardenepura	Catholic	Tamil	FALSE	Do not know	TRUE	Do not know	TRUE	Do not know	Do not know	Do not know	FALSE	Do not know	TRUE	Do not know	Do not know	TRUE	TRUE	Do not know	Agree	Neutral	Neutral	Disagree	Neutral	Disagree	Agree	Agree	Agree	Disagree
2017/03/13 8:31:59 AM GMT+5:30		6.00 / 16	Yes		Female	Temporary Demonstrator	Sri Jayewardenepura	Buddhist	Sinhalese	FALSE	TRUE	TRUE	TRUE	TRUE	FALSE	Do not know	TRUE	TRUE	FALSE	TRUE	Do not know	TRUE	FALSE	TRUE	TRUE	Agree	Agree	Neutral	Agree	Neutral	Disagree	Agree	Agree	Agree	Disagree
2017/03/13 9:57:40 AM GMT+5:30		4.00 / 16	Yes		Female	Locum Medical Officer	Sri Jayewardenepura	Buddhist	Sinhalese	FALSE	FALSE	FALSE	FALSE	Do not know	FALSE	Do not know	Do not know	FALSE	FALSE	TRUE	FALSE	TRUE	TRUE	Do not know	TRUE	Agree	Neutral	Disagree	Agree	Agree	Agree	Agree	Agree	Agree	Disagree
2017/03/13 11:02:15 AM GMT+5:30		6.00 / 16	Yes		Male	Temporary Demonstrator	Ruhuna	Buddhist	Sinhalese	FALSE	TRUE	Do not know	TRUE	FALSE	FALSE	Do not know	Do not know	TRUE	Do not know	Do not know	Do not know	FALSE	TRUE	TRUE	Do not know	Agree	Neutral	Agree	Disagree	Agree	Disagree	Agree	Agree	Agree	Agree
2017/03/13 2:12:19 PM GMT+5:30		6.00 / 16	Yes		Female	Research Assistant	Sri Jayewardenepura	Buddhist	Sinhalese	TRUE	TRUE	TRUE	TRUE	Do not know	Do not know	Do not know	Do not know	Do not know	FALSE	FALSE	Do not know	TRUE	FALSE	Do not know	FALSE	Agree	Disagree	Agree	Disagree	Neutral	Disagree	Neutral	Agree	Agree	Disagree
2017/03/13 2:14:43 PM GMT+5:30		5.00 / 16	Yes		Female	Locum Medical Officer	Sri Jayewardenepura	Buddhist	Sinhalese	FALSE	TRUE	Do not know	TRUE	TRUE	FALSE	Do not know	TRUE	FALSE	FALSE	TRUE	Do not know	TRUE	Do not know	TRUE	TRUE	Agree	Agree	Agree	Neutral	Agree	Neutral	Agree	Agree	Agree	Disagree
2017/03/13 7:24:32 PM GMT+5:30		12.00 / 16	Yes		Female	Temporary Demonstrator	Colombo	Buddhist	Sinhalese	FALSE	TRUE	TRUE	TRUE	TRUE	FALSE	FALSE	Do not know	FALSE	TRUE	FALSE	Do not know	FALSE	FALSE	TRUE	FALSE	Agree	Agree	Agree	Disagree	Agree	Disagree	Neutral	Agree	Agree	Neutral
2017/03/13 8:16:52 PM GMT+5:30		9.00 / 16	Yes		Female	Temporary Demonstrator	Ruhuna	Buddhist	Sinhalese	FALSE	TRUE	TRUE	TRUE	FALSE	FALSE	Do not know	TRUE	FALSE	Do not know	FALSE	Do not know	FALSE	Do not know	TRUE	Do not know	Agree	Neutral	Agree	Disagree	Neutral	Disagree	Agree	Neutral	Agree	Neutral
2017/03/14 10:25:36 AM GMT+5:30		7.00 / 16	Yes		Male	Locum Medical Officer	Ruhuna	Buddhist	Sinhalese	FALSE	FALSE	TRUE	TRUE	Do not know	FALSE	Do not know	TRUE	FALSE	FALSE	Do not know	FALSE	FALSE	TRUE	TRUE	TRUE	Agree	Disagree	Agree	Disagree	Neutral	Agree	Agree	Agree	Agree	Disagree
2017/03/14 11:06:28 AM GMT+5:30		7.00 / 16	Yes		Male	Temporary Demonstrator	Sri Jayewardenepura	Hindu	Tamil	FALSE	FALSE	TRUE	TRUE	Do not know	FALSE	Do not know	TRUE	FALSE	TRUE	Do not know	FALSE	TRUE	TRUE	TRUE	TRUE	Agree	Disagree	Agree	Neutral	Neutral	Agree	Agree	Agree	Agree	Neutral
2017/03/14 11:13:31 AM GMT+5:30		5.00 / 16	Yes		Male	Locum Medical Officer	Ruhuna	Buddhist	Sinhalese	FALSE	FALSE	Do not know	FALSE	TRUE	FALSE	Do not know	TRUE	FALSE	Do not know	TRUE	FALSE	FALSE	Do not know	TRUE	Do not know	Agree	Neutral	Neutral	Agree	Agree	Agree	Agree	Agree	Agree	Agree
2017/03/14 11:44:34 AM GMT+5:30		6.00 / 16	Yes		Male	Temporary Demonstrator	Ruhuna	Buddhist	Sinhalese	FALSE	FALSE	Do not know	FALSE	FALSE	FALSE	Do not know	Do not know	FALSE	Do not know	TRUE	FALSE	TRUE	FALSE	Do not know	Do not know	Neutral	Disagree	Agree	Agree	Neutral	Disagree	Agree	Agree	Agree	Disagree
2017/03/14 11:53:52 AM GMT+5:30		5.00 / 16	Yes		Female	Temporary Demonstrator	Ruhuna	Buddhist	Sinhalese	FALSE	FALSE	FALSE	Do not know	FALSE	FALSE	TRUE	TRUE	TRUE	TRUE	Do not know	FALSE	TRUE	TRUE	TRUE	TRUE	Disagree	Agree	Agree	Disagree	Agree	Disagree	Agree	Agree	Agree	Disagree
2017/03/14 12:30:23 PM GMT+5:30		2.00 / 16	Yes		Male	Not employed	Sri Jayewardenepura	Buddhist	Sinhalese	TRUE	FALSE	TRUE	FALSE	TRUE	FALSE	Do not know	Do not know	TRUE	Do not know	Do not know	TRUE	TRUE	TRUE	TRUE	TRUE	Agree	Neutral	Neutral	Agree	Agree	Disagree	Agree	Agree	Neutral	Agree
2017/03/14 3:25:04 PM GMT+5:30		7.00 / 16	Yes		Female	Temporary Demonstrator	Colombo	Buddhist	Sinhalese	FALSE	TRUE	Do not know	FALSE	FALSE	TRUE	TRUE	Do not know	FALSE	FALSE	FALSE	Do not know	FALSE	FALSE	Do not know	TRUE	Agree	Agree	Agree	Disagree	Agree	Disagree	Agree	Agree	Agree	Disagree
2017/03/14 6:07:28 PM GMT+5:30		3.00 / 16	Yes		Male	Locum Medical Officer	Sri Jayewardenepura	Buddhist	Sinhalese	FALSE	FALSE	FALSE	FALSE	TRUE	TRUE	TRUE	Do not know	FALSE	FALSE	Do not know	Do not know	TRUE	FALSE	TRUE	TRUE	Agree	Agree	Agree	Neutral	Neutral	Disagree	Agree	Agree	Agree	Disagree
2017/03/14 8:22:07 PM GMT+5:30		5.00 / 16	Yes		Male	Locum Medical Officer	Sri Jayewardenepura	Buddhist	Sinhalese	FALSE	FALSE	TRUE	TRUE	Do not know	FALSE	Do not know	TRUE	FALSE	FALSE	Do not know	Do not know	TRUE	Do not know	Do not know	Do not know	Agree	Disagree	Neutral	Neutral	Disagree	Neutral	Agree	Agree	Agree	Disagree
2017/03/15 4:49:54 PM GMT+5:30		8.00 / 16	Yes		Female	Locum Medical Officer	Ruhuna	Catholic	Sinhalese	FALSE	TRUE	FALSE	FALSE	TRUE	FALSE	TRUE	TRUE	FALSE	FALSE	TRUE	FALSE	FALSE	TRUE	FALSE	FALSE	Agree	Disagree	Agree	Disagree	Agree	Disagree	Agree	Agree	Agree	Disagree
2017/03/15 10:42:58 PM GMT+5:30		7.00 / 16	Yes		Female	Temporary Demonstrator	Colombo	Buddhist	Sinhalese	FALSE	TRUE	TRUE	TRUE	FALSE	FALSE	Do not know	TRUE	TRUE	Do not know	Do not know	Do not know	FALSE	TRUE	TRUE	Do not know	Agree	Agree	Agree	Disagree	Neutral	Disagree	Agree	Agree	Agree	Disagree
2017/03/15 10:46:18 PM GMT+5:30		6.00 / 16	Yes		Male	Research Assistant	Colombo	None	Sinhalese	TRUE	TRUE	TRUE	TRUE	FALSE	FALSE	TRUE	Do not know	FALSE	FALSE	TRUE	TRUE	TRUE	TRUE	TRUE	TRUE	Agree	Neutral	Agree	Neutral	Agree	Disagree	Agree	Agree	Neutral	Disagree
2017/03/15 11:22:37 PM GMT+5:30		6.00 / 16	Yes		Male	Temporary Demonstrator	Colombo	Hindu	Tamil	FALSE	FALSE	TRUE	TRUE	FALSE	FALSE	FALSE	TRUE	TRUE	Do not know	Do not know	TRUE	TRUE	TRUE	Do not know	Do not know	Agree	Neutral	Agree	Disagree	Neutral	Disagree	Agree	Agree	Agree	Disagree
2017/03/16 12:35:19 AM GMT+5:30		7.00 / 16	Yes		Male	Temporary Demonstrator	Colombo	Buddhist	Sinhalese	FALSE	FALSE	Do not know	TRUE	FALSE	FALSE	Do not know	Do not know	TRUE	FALSE	Do not know	FALSE	TRUE	FALSE	TRUE	FALSE	Agree	Disagree	Neutral	Disagree	Agree	Disagree	Agree	Agree	Agree	Disagree
2017/03/16 3:23:23 PM GMT+5:30		8.00 / 16	Yes		Female	Temporary Demonstrator	Colombo	Buddhist	Sinhalese	FALSE	TRUE	Do not know	TRUE	FALSE	FALSE	Do not know	TRUE	TRUE	FALSE	FALSE	Do not know	FALSE	FALSE	TRUE	TRUE	Agree	Agree	Neutral	Disagree	Neutral	Disagree	Neutral	Agree	Agree	Disagree
2017/03/17 7:10:57 PM GMT+5:30		8.00 / 16	Yes		Female	Temporary Demonstrator	Ruhuna	Buddhist	Sinhalese	FALSE	TRUE	FALSE	TRUE	Do not know	FALSE	Do not know	Do not know	FALSE	FALSE	Do not know	FALSE	FALSE	Do not know	Do not know	FALSE	Agree	Agree	Agree	Disagree	Neutral	Neutral	Agree	Agree	Agree	Neutral
2017/03/18 6:46:19 AM GMT+5:30		7.00 / 16	Yes		Female	Temporary Lecturer at a Private Institute	Colombo	Buddhist	Sinhalese	FALSE	TRUE	TRUE	Do not know	FALSE	FALSE	Do not know	Do not know	TRUE	FALSE	TRUE	Do not know	TRUE	FALSE	Do not know	FALSE	Agree	Neutral	Neutral	Disagree	Agree	Agree	Agree	Agree	Neutral	Disagree
2017/03/19 11:32:15 AM GMT+5:30		7.00 / 16	Yes		Female	Temporary Demonstrator	Colombo	Buddhist	Sinhalese	FALSE	TRUE	TRUE	TRUE	TRUE	FALSE	Do not know	Do not know	FALSE	FALSE	TRUE	FALSE	TRUE	TRUE	Do not know	TRUE	Agree	Neutral	Neutral	Disagree	Agree	Disagree	Agree	Agree	Agree	Disagree
2017/03/19 3:10:35 PM GMT+5:30		4.00 / 16	Yes		Female	Research Assistant	Colombo	Buddhist	Sinhalese	FALSE	FALSE	FALSE	FALSE	TRUE	FALSE	TRUE	Do not know	FALSE	Do not know	Do not know	FALSE	TRUE	Do not know	Do not know	Do not know	Agree	Agree	Agree	Disagree	Neutral	Disagree	Agree	Agree	Agree	Disagree
2017/03/19 6:03:03 PM GMT+5:30		2.00 / 16	Yes		Male	Locum Medical Officer	Colombo	Buddhist	Sinhalese	FALSE	FALSE	Do not know	FALSE	TRUE	FALSE	Do not know	TRUE	TRUE	FALSE	TRUE	Do not know	TRUE	TRUE	TRUE	Do not know	Agree	Agree	Agree	Neutral	Agree	Disagree	Agree	Agree	Agree	Disagree
2017/03/19 6:29:27 PM GMT+5:30		5.00 / 16	Yes		Female	Temporary Demonstrator	Colombo	Buddhist	Sinhalese	FALSE	FALSE	Do not know	TRUE	TRUE	FALSE	Do not know	TRUE	FALSE	Do not know	FALSE	Do not know	TRUE	Do not know	TRUE	Do not know	Agree	Disagree	Agree	Disagree	Agree	Disagree	Agree	Agree	Neutral	Disagree
2017/03/19 7:00:22 PM GMT+5:30		6.00 / 16	Yes		Male	Research Assistant	Colombo	Buddhist	Sinhalese	FALSE	FALSE	FALSE	FALSE	FALSE	FALSE	Do not know	Do not know	FALSE	TRUE	TRUE	TRUE	TRUE	FALSE	TRUE	TRUE	Agree	Agree	Agree	Neutral	Agree	Agree	Agree	Agree	Agree	Disagree
2017/03/20 10:22:26 AM GMT+5:30		6.00 / 16	Yes		Female	Temporary Demonstrator	Colombo	Buddhist	Sinhalese	FALSE	TRUE	TRUE	TRUE	Do not know	FALSE	FALSE	TRUE	Do not know	FALSE	TRUE	Do not know	TRUE	Do not know	TRUE	Do not know	Agree	Agree	Agree	Disagree	Neutral	Disagree	Agree	Agree	Agree	Neutral
2017/03/20 11:54:05 AM GMT+5:30		4.00 / 16	Yes		Male	Research Assistant	Colombo	Buddhist	Sinhalese	FALSE	FALSE	FALSE	FALSE	TRUE	FALSE	Do not know	TRUE	FALSE	FALSE	TRUE	Do not know	TRUE	FALSE	Do not know	TRUE	Agree	Agree	Agree	Neutral	Agree	Neutral	Agree	Agree	Agree	Disagree
2017/03/20 1:02:19 PM GMT+5:30		6.00 / 16	Yes		Female	Temporary Demonstrator	Colombo	Buddhist	Sinhalese	FALSE	TRUE	TRUE	TRUE	TRUE	FALSE	Do not know	Do not know	TRUE	FALSE	TRUE	TRUE	TRUE	FALSE	TRUE	TRUE	Agree	Agree	Agree	Neutral	Neutral	Disagree	Agree	Agree	Agree	Disagree
2017/03/20 1:14:35 PM GMT+5:30		8.00 / 16	Yes		Female	Not employed	Colombo	Buddhist	Sinhalese	FALSE	FALSE	TRUE	Do not know	FALSE	FALSE	TRUE	TRUE	FALSE	FALSE	FALSE	FALSE	TRUE	Do not know	TRUE	FALSE	Agree	Agree	Agree	Neutral	Disagree	Disagree	Agree	Agree	Agree	Disagree
2017/03/20 3:25:59 PM GMT+5:30		6.00 / 16	Yes		Female	Research Assistant	Colombo	Buddhist	Sinhalese	FALSE	TRUE	Do not know	FALSE	FALSE	FALSE	TRUE	Do not know	FALSE	FALSE	Do not know	FALSE	TRUE	Do not know	TRUE	TRUE	Agree	Disagree	Agree	Disagree	Neutral	Disagree	Neutral	Agree	Agree	Disagree
2017/03/20 5:32:14 PM GMT+5:30		10.00 / 16	Yes		Male	Research Assistant	Colombo	Catholic	Sinhalese	FALSE	TRUE	TRUE	TRUE	FALSE	FALSE	FALSE	TRUE	FALSE	Do not know	Do not know	FALSE	FALSE	TRUE	TRUE	Do not know	Agree	Disagree	Agree	Disagree	Neutral	Disagree	Agree	Agree	Agree	Disagree
2017/03/20 7:46:08 PM GMT+5:30		5.00 / 16	Yes		Male	Temporary Demonstrator	Ruhuna	Buddhist	Sinhalese	FALSE	TRUE	FALSE	TRUE	FALSE	FALSE	Do not know	Do not know	TRUE	Do not know	Do not know	Do not know	TRUE	Do not know	Do not know	Do not know	Agree	Disagree	Agree	Neutral	Neutral	Disagree	Agree	Agree	Agree	Neutral
2017/03/21 7:08:11 AM GMT+5:30		6.00 / 16	Yes		Female	Research Assistant	Colombo	Buddhist	Sinhalese	FALSE	FALSE	Do not know	FALSE	TRUE	FALSE	Do not know	FALSE	FALSE	FALSE	FALSE	TRUE	TRUE	FALSE	TRUE	TRUE	Agree	Agree	Agree	Neutral	Neutral	Disagree	Neutral	Agree	Agree	Disagree
2017/03/21 1:56:09 PM GMT+5:30		5.00 / 16	Yes		Female	Temporary Demonstrator	Ruhuna	Buddhist	Sinhalese	FALSE	Do not know	TRUE	TRUE	TRUE	FALSE	Do not know	TRUE	FALSE	FALSE	TRUE	Do not know	TRUE	Do not know	TRUE	TRUE	Agree	Disagree	Neutral	Agree	Agree	Disagree	Agree	Agree	Agree	Disagree
2017/03/21 3:27:32 PM GMT+5:30		5.00 / 16	Yes		Male	Research Assistant	Ruhuna	Buddhist	Sinhalese	FALSE	TRUE	Do not know	FALSE	TRUE	FALSE	Do not know	Do not know	TRUE	FALSE	Do not know	Do not know	FALSE	Do not know	TRUE	FALSE	Neutral	Agree	Agree	Neutral	Neutral	Neutral	Agree	Agree	Agree	Neutral
2017/03/22 12:19:40 PM GMT+5:30		7.00 / 16	Yes		Female	Research Assistant	Colombo	Buddhist	Sinhalese	FALSE	TRUE	TRUE	TRUE	FALSE	FALSE	Do not know	TRUE	TRUE	FALSE	Do not know	FALSE	TRUE	TRUE	TRUE	Do not know	Agree	Agree	Agree	Disagree	Disagree	Disagree	Agree	Agree	Agree	Disagree
2017/03/23 7:11:08 AM GMT+5:30		14.00 / 16	Yes		Female	Temporary Demonstrator	Colombo	Buddhist	Sinhalese	FALSE	TRUE	TRUE	TRUE	FALSE	FALSE	FALSE	Do not know	FALSE	TRUE	TRUE	FALSE	FALSE	FALSE	FALSE	FALSE	Agree	Agree	Agree	Disagree	Agree	Disagree	Agree	Agree	Agree	Disagree
2017/03/23 3:27:47 PM GMT+5:30		7.00 / 16	Yes		Male	Temporary Demonstrator	Ruhuna	Buddhist	Sinhalese	FALSE	TRUE	TRUE	TRUE	TRUE	FALSE	Do not know	TRUE	TRUE	FALSE	TRUE	Do not know	FALSE	FALSE	TRUE	TRUE	Agree	Agree	Agree	Agree	Agree	Agree	Agree	Agree	Agree	Neutral
2017/03/24 11:20:29 AM GMT+5:30		4.00 / 16	Yes		Female	Research Assistant	Ruhuna	Buddhist	Sinhalese	TRUE	FALSE	TRUE	TRUE	Do not know	FALSE	Do not know	Do not know	TRUE	FALSE	Do not know	FALSE	TRUE	Do not know	TRUE	TRUE	Agree	Agree	Neutral	Neutral	Agree	Disagree	Agree	Agree	Agree	Disagree
2017/03/24 8:12:57 PM GMT+5:30		7.00 / 16	Yes		Female	Temporary Demonstrator	Colombo	Hindu	Tamil	FALSE	TRUE	TRUE	FALSE	FALSE	FALSE	Do not know	Do not know	FALSE	FALSE	Do not know	TRUE	TRUE	FALSE	TRUE	TRUE	Neutral	Neutral	Agree	Disagree	Disagree	Neutral	Agree	Agree	Agree	Disagree
2017/03/24 9:34:03 PM GMT+5:30		4.00 / 16	Yes		Female	Locum Medical Officer	Ruhuna	Buddhist	Sinhalese	FALSE	TRUE	FALSE	TRUE	TRUE	FALSE	Do not know	Do not know	TRUE	FALSE	TRUE	Do not know	TRUE	TRUE	TRUE	Do not know	Agree	Agree	Neutral	Neutral	Agree	Disagree	Agree	Agree	Agree	Disagree
2017/03/25 2:12:19 PM GMT+5:30		7.00 / 16	Yes		Female	Research Assistant	Ruhuna	Buddhist	Sinhalese	FALSE	TRUE	Do not know	TRUE	Do not know	FALSE	Do not know	TRUE	FALSE	FALSE	TRUE	Do not know	FALSE	FALSE	TRUE	Do not know	Agree	Neutral	Agree	Neutral	Neutral	Neutral	Agree	Agree	Agree	Agree
2017/03/26 12:32:19 AM GMT+5:30		8.00 / 16	Yes		Male	Temporary Demonstrator	Ruhuna	Buddhist	Sinhalese	FALSE	FALSE	FALSE	FALSE	FALSE	FALSE	Do not know	TRUE	FALSE	TRUE	Do not know	FALSE	TRUE	FALSE	TRUE	FALSE	Disagree	Disagree	Agree	Disagree	Neutral	Disagree	Agree	Agree	Agree	Disagree
2017/03/26 11:51:44 AM GMT+5:30		9.00 / 16	Yes		Female	Locum Medical Officer	Ruhuna	Buddhist	Sinhalese	FALSE	TRUE	Do not know	TRUE	FALSE	TRUE	Do not know	Do not know	FALSE	TRUE	FALSE	Do not know	FALSE	FALSE	TRUE	TRUE	Agree	Agree	Neutral	Agree	Neutral	Agree	Neutral	Agree	Agree	Disagree
2017/03/26 12:34:21 PM GMT+5:30		5.00 / 16	Yes		Male	Not employed	Sri Jayewardenepura	Buddhist	Sinhalese	FALSE	TRUE	TRUE	TRUE	Do not know	Do not know	Do not know	TRUE	FALSE	Do not know	Do not know	Do not know	TRUE	TRUE	Do not know	Do not know	Agree	Agree	Agree	Disagree	Agree	Disagree	Agree	Agree	Agree	Disagree
2017/03/26 1:14:35 PM GMT+5:30		8.00 / 16	Yes		Male	Locum Medical Officer	Ruhuna	Buddhist	Sinhalese	FALSE	TRUE	FALSE	FALSE	FALSE	FALSE	Do not know	TRUE	FALSE	FALSE	FALSE	FALSE	TRUE	FALSE	TRUE	TRUE	Agree	Disagree	Agree	Disagree	Disagree	Disagree	Agree	Agree	Neutral	Disagree
2017/03/26 7:32:30 PM GMT+5:30		7.00 / 16	Yes		Female	Research Assistant	Colombo	Islam	Sinhalese	FALSE	TRUE	TRUE	TRUE	FALSE	FALSE	Do not know	TRUE	FALSE	Do not know	Do not know	Do not know	TRUE	Do not know	TRUE	TRUE	Agree	Agree	Agree	Neutral	Neutral	Disagree	Agree	Agree	Agree	Disagree
2017/03/26 10:51:33 PM GMT+5:30		5.00 / 16	Yes		Male	Research Assistant	Colombo	Buddhist	Sinhalese	FALSE	TRUE	FALSE	FALSE	TRUE	FALSE	Do not know	TRUE	FALSE	FALSE	TRUE	FALSE	TRUE	Do not know	Do not know	TRUE	Agree	Agree	Agree	Disagree	Disagree	Neutral	Agree	Agree	Agree	Disagree
2017/03/27 9:32:44 AM GMT+5:30		6.00 / 16	Yes		Male	Temporary Demonstrator	Colombo	Hindu	Tamil	FALSE	FALSE	TRUE	TRUE	FALSE	FALSE	FALSE	TRUE	TRUE	FALSE	TRUE	Do not know	TRUE	Do not know	Do not know	TRUE	Agree	Neutral	Agree	Disagree	Neutral	Disagree	Agree	Agree	Agree	Disagree
2017/03/27 5:42:45 PM GMT+5:30		7.00 / 16	Yes		Female	Research Assistant	Colombo	Buddhist	Sinhalese	FALSE	TRUE	Do not know	TRUE	FALSE	FALSE	Do not know	Do not know	TRUE	FALSE	TRUE	TRUE	FALSE	TRUE	Do not know	FALSE	Agree	Agree	Agree	Disagree	Agree	Neutral	Agree	Agree	Agree	Disagree
2017/03/28 12:26:03 AM GMT+5:30		7.00 / 16	Yes		Male	Not employed	Ruhuna	Buddhist	Sinhalese	FALSE	TRUE	TRUE	FALSE	FALSE	FALSE	Do not know	TRUE	FALSE	FALSE	TRUE	TRUE	TRUE	FALSE	TRUE	TRUE	Neutral	Neutral	Neutral	Agree	Disagree	Agree	Agree	Agree	Agree	Neutral
2017/03/28 7:08:43 AM GMT+5:30		6.00 / 16	Yes		Female	Temporary Demonstrator	Colombo	Buddhist	Sinhalese	FALSE	FALSE	TRUE	FALSE	Do not know	FALSE	FALSE	Do not know	TRUE	FALSE	Do not know	FALSE	TRUE	FALSE	TRUE	Do not know	Agree	Agree	Neutral	Disagree	Neutral	Disagree	Agree	Agree	Agree	Disagree
2017/03/28 1:09:30 PM GMT+5:30		7.00 / 16	Yes		Female	Research Assistant	Colombo	Buddhist	Sinhalese	FALSE	FALSE	TRUE	TRUE	TRUE	FALSE	TRUE	Do not know	FALSE	FALSE	TRUE	Do not know	TRUE	FALSE	TRUE	FALSE	Agree	Agree	Neutral	Disagree	Agree	Disagree	Agree	Agree	Agree	Disagree
2017/03/29 7:38:06 AM GMT+5:30		5.00 / 16	Yes		Female	Research Assistant	Colombo	Buddhist	Sinhalese	FALSE	TRUE	TRUE	FALSE	TRUE	FALSE	Do not know	TRUE	TRUE	FALSE	TRUE	Do not know	TRUE	Do not know	Do not know	FALSE	Agree	Agree	Neutral	Disagree	Agree	Disagree	Agree	Agree	Agree	Disagree
2017/03/29 7:47:42 AM GMT+5:30		6.00 / 16	Yes		Female	Research Assistant	Colombo	Buddhist	Sinhalese	FALSE	FALSE	TRUE	TRUE	FALSE	FALSE	TRUE	Do not know	FALSE	Do not know	TRUE	TRUE	TRUE	Do not know	Do not know	TRUE	Agree	Disagree	Neutral	Agree	Agree	Disagree	Agree	Agree	Agree	Neutral
2017/03/29 10:35:08 AM GMT+5:30		3.00 / 16	Yes		Female	Research Assistant	Colombo	Buddhist	Sinhalese	FALSE	FALSE	Do not know	FALSE	Do not know	FALSE	TRUE	TRUE	Do not know	FALSE	TRUE	FALSE	TRUE	Do not know	TRUE	TRUE	Agree	Disagree	Agree	Disagree	Agree	Disagree	Agree	Agree	Neutral	Disagree
2017/03/29 10:40:06 AM GMT+5:30		6.00 / 16	Yes		Male	Locum Medical Officer	Colombo	Buddhist	Sinhalese	FALSE	FALSE	TRUE	TRUE	TRUE	FALSE	TRUE	TRUE	TRUE	FALSE	TRUE	FALSE	FALSE	TRUE	TRUE	TRUE	Agree	Neutral	Agree	Disagree	Agree	Disagree	Agree	Agree	Agree	Disagree
2017/03/29 4:21:20 PM GMT+5:30		2.00 / 16	Yes		Female	Research Assistant	Colombo	Buddhist	Sinhalese	FALSE	FALSE	Do not know	FALSE	TRUE	FALSE	Do not know	TRUE	TRUE	Do not know	Do not know	Do not know	TRUE	Do not know	Do not know	Do not know	Neutral	Disagree	Agree	Disagree	Neutral	Agree	Agree	Agree	Agree	Agree
2017/03/29 8:15:26 PM GMT+5:30		5.00 / 16	Yes		Female	Research Assistant	Colombo	Buddhist	Sinhalese	FALSE	FALSE	FALSE	TRUE	FALSE	FALSE	Do not know	TRUE	FALSE	FALSE	TRUE	Do not know	TRUE	Do not know	Do not know	TRUE	Agree	Neutral	Agree	Disagree	Disagree	Disagree	Agree	Agree	Agree	Disagree
2017/03/29 9:54:26 PM GMT+5:30		5.00 / 16	Yes		Female	Temporary Demonstrator	Colombo	Buddhist	Sinhalese	FALSE	FALSE	Do not know	TRUE	FALSE	FALSE	Do not know	Do not know	TRUE	FALSE	Do not know	Do not know	FALSE	TRUE	TRUE	TRUE	Agree	Disagree	Agree	Disagree	Neutral	Disagree	Agree	Agree	Agree	Disagree
2017/03/31 10:48:54 PM GMT+5:30		10.00 / 16	Yes		Female	Temporary Demonstrator	Colombo	Hindu	Tamil	FALSE	TRUE	TRUE	TRUE	FALSE	FALSE	TRUE	FALSE	FALSE	Do not know	TRUE	FALSE	TRUE	FALSE	TRUE	TRUE	Agree	Neutral	Disagree	Disagree	Neutral	Disagree	Agree	Agree	Agree	Disagree
2017/04/01 1:33:10 PM GMT+5:30		3.00 / 16	Yes		Female	Research Assistant	Colombo	Buddhist	Sinhalese	TRUE	TRUE	Do not know	FALSE	TRUE	FALSE	Do not know	Do not know	FALSE	FALSE	Do not know	TRUE	TRUE	Do not know	TRUE	TRUE	Agree	Neutral	Agree	Agree	Neutral	Disagree	Agree	Agree	Agree	Disagree
2017/04/01 3:31:14 PM GMT+5:30		4.00 / 16	Yes		Male	Temporary Demonstrator	Ruhuna	Buddhist	Sinhalese	FALSE	TRUE	Do not know	FALSE	TRUE	FALSE	Do not know	TRUE	TRUE	Do not know	FALSE	Do not know	TRUE	TRUE	Do not know	TRUE	Agree	Disagree	Agree	Neutral	Neutral	Disagree	Agree	Agree	Agree	Neutral
2017/04/06 10:12:40 AM GMT+5:30		6.00 / 16	Yes		Female	Temporary Demonstrator	Ruhuna	Buddhist	Sinhalese	FALSE	TRUE	FALSE	TRUE	TRUE	FALSE	Do not know	TRUE	FALSE	FALSE	TRUE	FALSE	TRUE	TRUE	TRUE	TRUE	Agree	Disagree	Agree	Agree	Agree	Agree	Agree	Agree	Agree	Disagree
2017/04/06 10:18:54 AM GMT+5:30		7.00 / 16	Yes		Female	Temporary Demonstrator	Ruhuna	Buddhist	Sinhalese	FALSE	TRUE	FALSE	FALSE	FALSE	FALSE	FALSE	TRUE	FALSE	FALSE	TRUE	TRUE	TRUE	TRUE	TRUE	FALSE	Agree	Disagree	Neutral	Disagree	Agree	Disagree	Agree	Agree	Agree	Disagree
2017/04/06 10:47:35 AM GMT+5:30		8.00 / 16	Yes		Male	Temporary Demonstrator	Jaffna	Hindu	Tamil	TRUE	FALSE	TRUE	FALSE	TRUE	FALSE	Do not know	FALSE	FALSE	FALSE	TRUE	Do not know	FALSE	FALSE	FALSE	FALSE	Agree	Neutral	Agree	Neutral	Disagree	Neutral	Agree	Agree	Agree	Agree
2017/04/06 10:59:46 AM GMT+5:30		8.00 / 16	Yes		Female	Temporary Demonstrator	Jaffna	Buddhist	Sinhalese	FALSE	FALSE	TRUE	TRUE	FALSE	FALSE	Do not know	TRUE	FALSE	TRUE	TRUE	FALSE	TRUE	TRUE	TRUE	Do not know	Disagree	Agree	Agree	Agree	Neutral	Disagree	Neutral	Agree	Agree	Disagree
2017/04/06 8:49:54 PM GMT+5:30		10.00 / 16	Yes		Male	Temporary Demonstrator	Jaffna	Islam	Moor	FALSE	TRUE	TRUE	FALSE	FALSE	FALSE	FALSE	TRUE	FALSE	FALSE	TRUE	FALSE	TRUE	FALSE	TRUE	FALSE	Agree	Agree	Neutral	Agree	Neutral	Disagree	Agree	Agree	Agree	Disagree
2017/04/07 3:12:08 PM GMT+5:30		6.00 / 16	Yes		Male	Temporary Demonstrator	Jaffna	Hindu	Tamil	FALSE	FALSE	FALSE	FALSE	TRUE	FALSE	Do not know	TRUE	FALSE	FALSE	FALSE	FALSE	TRUE	FALSE	Do not know	TRUE	Agree	Neutral	Agree	Disagree	Neutral	Disagree	Agree	Agree	Agree	Disagree
2017/04/07 10:39:20 PM GMT+5:30		5.00 / 16	Yes		Male	Not employed	Jaffna	Hindu	Tamil	FALSE	FALSE	TRUE	TRUE	TRUE	FALSE	TRUE	TRUE	TRUE	Do not know	TRUE	FALSE	TRUE	TRUE	Do not know	TRUE	Agree	Agree	Neutral	Disagree	Disagree	Agree	Agree	Agree	Agree	Disagree
2017/04/08 3:48:02 PM GMT+5:30		6.00 / 16	Yes		Male	Temporary Demonstrator	Jaffna	Hindu	Tamil	FALSE	TRUE	TRUE	TRUE	TRUE	FALSE	Do not know	TRUE	FALSE	FALSE	Do not know	TRUE	TRUE	TRUE	TRUE	Do not know	Agree	Agree	Neutral	Disagree	Neutral	Disagree	Agree	Agree	Agree	Neutral
2017/04/08 8:47:25 PM GMT+5:30		6.00 / 16	Yes		Male	Research Assistant	Jaffna	Hindu	Tamil	FALSE	TRUE	TRUE	TRUE	FALSE	FALSE	TRUE	TRUE	TRUE	FALSE	TRUE	Do not know	TRUE	TRUE	Do not know	Do not know	Agree	Agree	Agree	Neutral	Disagree	Disagree	Agree	Agree	Agree	Disagree
2017/04/09 10:58:16 PM GMT+5:30		3.00 / 16	Yes		Male	Temporary Demonstrator	Jaffna	Hindu	Tamil	TRUE	TRUE	Do not know	FALSE	TRUE	Do not know	Do not know	TRUE	FALSE	TRUE	TRUE	Do not know	TRUE	TRUE	TRUE	TRUE	Agree	Disagree	Agree	Agree	Agree	Neutral	Agree	Agree	Agree	Agree
2017/04/10 1:29:02 AM GMT+5:30		8.00 / 16	Yes		Male	Locum Medical Officer	Jaffna	Hindu	Tamil	TRUE	FALSE	TRUE	TRUE	FALSE	FALSE	Do not know	Do not know	FALSE	TRUE	TRUE	TRUE	TRUE	FALSE	TRUE	FALSE	Agree	Disagree	Agree	Agree	Agree	Disagree	Agree	Agree	Agree	Agree
2017/04/10 11:30:46 AM GMT+5:30		6.00 / 16	Yes		Female	Temporary Demonstrator	Jaffna	Hindu	Tamil	FALSE	TRUE	TRUE	TRUE	Do not know	FALSE	Do not know	TRUE	TRUE	FALSE	Do not know	Do not know	TRUE	FALSE	Do not know	Do not know	Agree	Agree	Agree	Disagree	Neutral	Disagree	Agree	Agree	Agree	Disagree
2017/04/10 11:51:28 AM GMT+5:30		8.00 / 16	Yes		Male	Research Assistant	Colombo	Buddhist	Sinhalese	FALSE	TRUE	Do not know	FALSE	FALSE	FALSE	FALSE	TRUE	FALSE	FALSE	FALSE	Do not know	TRUE	FALSE	Do not know	TRUE	Agree	Disagree	Disagree	Disagree	Agree	Neutral	Agree	Agree	Agree	Disagree
2017/04/12 9:10:46 AM GMT+5:30		6.00 / 16	Yes		Female	Temporary Demonstrator	Jaffna	Hindu	Tamil	FALSE	FALSE	TRUE	FALSE	Do not know	FALSE	Do not know	TRUE	Do not know	FALSE	TRUE	FALSE	TRUE	FALSE	TRUE	FALSE	Agree	Neutral	Agree	Agree	Neutral	Disagree	Agree	Agree	Agree	Disagree
2017/04/13 5:29:25 PM GMT+5:30		6.00 / 16	Yes		Male	Research Assistant	Jaffna	Islam	Moor	Do not know	TRUE	Do not know	FALSE	TRUE	FALSE	FALSE	TRUE	FALSE	Do not know	FALSE	FALSE	TRUE	TRUE	TRUE	TRUE	Agree	Agree	Agree	Neutral	Neutral	Disagree	Agree	Agree	Agree	Agree
2017/04/13 6:15:03 PM GMT+5:30		4.00 / 16	Yes		Female	Temporary Demonstrator	Colombo	Buddhist	Sinhalese	FALSE	FALSE	Do not know	TRUE	TRUE	FALSE	Do not know	Do not know	FALSE	Do not know	TRUE	Do not know	TRUE	TRUE	TRUE	Do not know	Agree	Agree	Agree	Neutral	Neutral	Agree	Agree	Agree	Agree	Disagree
2017/04/18 12:09:35 PM GMT+5:30		4.00 / 16	Yes		Male	Research Assistant	Jaffna	Catholic	Tamil	TRUE	FALSE	FALSE	FALSE	TRUE	FALSE	TRUE	TRUE	TRUE	FALSE	FALSE	FALSE	TRUE	FALSE	TRUE	TRUE	Agree	Agree	Neutral	Agree	Disagree	Disagree	Agree	Agree	Agree	Disagree
2017/04/20 8:36:09 PM GMT+5:30		6.00 / 16	Yes		Female	Research Assistant	Colombo	Islam	Moor	FALSE	TRUE	Do not know	TRUE	TRUE	FALSE	TRUE	TRUE	TRUE	FALSE	Do not know	Do not know	FALSE	FALSE	TRUE	Do not know	Neutral	Agree	Agree	Neutral	Neutral	Disagree	Agree	Agree	Agree	Agree
2017/04/26 11:26:34 AM GMT+5:30		7.00 / 16	Yes		Male	Research Assistant	Colombo	Hindu	Tamil	FALSE	TRUE	Do not know	TRUE	TRUE	FALSE	TRUE	TRUE	FALSE	FALSE	Do not know	FALSE	TRUE	FALSE	TRUE	TRUE	Agree	Agree	Agree	Neutral	Neutral	Disagree	Agree	Agree	Agree	Disagree
2017/05/02 3:31:24 PM GMT+5:30		5.00 / 16	Yes		Female	Research Assistant	Colombo	Buddhist	Sinhalese	FALSE	TRUE	TRUE	TRUE	TRUE	FALSE	Do not know	Do not know	TRUE	FALSE	TRUE	TRUE	TRUE	TRUE	TRUE	Do not know	Agree	Agree	Disagree	Disagree	Agree	Disagree	Agree	Agree	Agree	Disagree
2017/05/06 9:19:37 PM GMT+5:30		5.00 / 16	Yes		Female	Research Assistant	Colombo	Buddhist	Sinhalese	FALSE	TRUE	Do not know	FALSE	FALSE	TRUE	FALSE	FALSE	TRUE	FALSE	TRUE	TRUE	TRUE	TRUE	TRUE	TRUE	Disagree	Disagree	Agree	Disagree	Neutral	Disagree	Agree	Agree	Agree	Disagree
2017/05/13 12:46:42 PM GMT+5:30		7.00 / 16	Yes		Female	Temporary Demonstrator	Colombo	Buddhist	Sinhalese	FALSE	TRUE	TRUE	TRUE	Do not know	FALSE	Do not know	TRUE	TRUE	Do not know	Do not know	TRUE	FALSE	FALSE	TRUE	Do not know	Agree	Neutral	Neutral	Disagree	Neutral	Disagree	Agree	Agree	Agree	Disagree
2017/05/15 10:06:13 PM GMT+5:30		7.00 / 16	Yes		Female	Research Assistant	Ragama	Buddhist	Sinhalese	FALSE	TRUE	TRUE	FALSE	FALSE	FALSE	TRUE	TRUE	FALSE	FALSE	TRUE	FALSE	TRUE	TRUE	TRUE	TRUE	Agree	Disagree	Agree	Agree	Neutral	Disagree	Agree	Agree	Agree	Disagree
2017/05/16 12:49:39 AM GMT+5:30		5.00 / 16	Yes		Female	Not employed	Ragama	Buddhist	Sinhalese	FALSE	TRUE	Do not know	TRUE	TRUE	FALSE	Do not know	TRUE	FALSE	FALSE	Do not know	Do not know	TRUE	TRUE	Do not know	TRUE	Agree	Agree	Neutral	Neutral	Neutral	Disagree	Agree	Agree	Agree	Disagree
2017/05/16 9:41:48 AM GMT+5:30		3.00 / 16	Yes		Female	Not employed	Ragama	Hindu	Hindu	FALSE	FALSE	FALSE	TRUE	Do not know	FALSE	Do not know	Do not know	TRUE	FALSE	Do not know	Do not know	TRUE	TRUE	Do not know	TRUE	Agree	Agree	Neutral	Agree	Neutral	Agree	Agree	Agree	Agree	Agree
2017/05/16 10:44:21 AM GMT+5:30		6.00 / 16	Yes		Female	Not employed	Ragama	Buddhist	Sinhalese	FALSE	TRUE	TRUE	TRUE	TRUE	FALSE	TRUE	Do not know	FALSE	FALSE	TRUE	Do not know	TRUE	Do not know	TRUE	TRUE	Agree	Neutral	Agree	Agree	Disagree	Neutral	Neutral	Agree	Agree	Disagree
2017/05/16 2:16:38 PM GMT+5:30		5.00 / 16	Yes		Female	Research Assistant	Ragama	Buddhist	Sinhalese	FALSE	TRUE	FALSE	FALSE	TRUE	FALSE	Do not know	Do not know	FALSE	FALSE	Do not know	FALSE	TRUE	TRUE	Do not know	TRUE	Agree	Agree	Agree	Agree	Disagree	Neutral	Agree	Agree	Agree	Neutral
2017/05/16 4:49:49 PM GMT+5:30		3.00 / 16	Yes		Female	Not employed	Ragama	Buddhist	Sinhalese	FALSE	TRUE	FALSE	Do not know	TRUE	Do not know	Do not know	TRUE	TRUE	FALSE	TRUE	Do not know	FALSE	TRUE	Do not know	TRUE	Neutral	Agree	Agree	Disagree	Agree	Disagree	Agree	Agree	Neutral	Disagree
2017/05/17 8:56:55 AM GMT+5:30		7.00 / 16	Yes		Female	Locum Medical Officer	Ragama	Buddhist	Sinhalese	FALSE	TRUE	TRUE	TRUE	TRUE	FALSE	TRUE	TRUE	FALSE	Do not know	FALSE	Do not know	TRUE	TRUE	TRUE	Do not know	Agree	Agree	Agree	Neutral	Agree	Disagree	Agree	Agree	Agree	Disagree
2017/05/17 12:30:08 PM GMT+5:30		9.00 / 16	Yes		Female	Not employed	Ragama	Buddhist	Sinhalese	FALSE	TRUE	Do not know	TRUE	FALSE	FALSE	Do not know	TRUE	FALSE	TRUE	FALSE	TRUE	FALSE	Do not know	TRUE	TRUE	Agree	Neutral	Agree	Disagree	Agree	Disagree	Agree	Agree	Neutral	Disagree
2017/05/17 4:10:58 PM GMT+5:30		7.00 / 16	Yes		Female	Not employed	Ragama	Buddhist	Sinhalese	FALSE	TRUE	TRUE	FALSE	FALSE	FALSE	Do not know	TRUE	FALSE	FALSE	Do not know	FALSE	TRUE	TRUE	TRUE	Do not know	Agree	Agree	Disagree	Disagree	Agree	Neutral	Agree	Agree	Agree	Agree
2017/05/17 9:37:51 PM GMT+5:30		8.00 / 16	Yes		Female	Research Assistant	Ragama	Buddhist	Sinhalese	FALSE	FALSE	TRUE	TRUE	FALSE	FALSE	Do not know	Do not know	FALSE	FALSE	TRUE	Do not know	FALSE	FALSE	Do not know	TRUE	Agree	Agree	Agree	Neutral	Agree	Disagree	Agree	Agree	Agree	Disagree
2017/05/18 12:02:44 PM GMT+5:30		8.00 / 16	Yes		Male	Research Assistant	Ragama	Buddhist	Sinhalese	FALSE	TRUE	FALSE	TRUE	FALSE	FALSE	Do not know	Do not know	FALSE	FALSE	FALSE	Do not know	FALSE	TRUE	TRUE	Do not know	Agree	Neutral	Agree	Neutral	Neutral	Disagree	Neutral	Agree	Agree	Disagree
2017/05/18 2:21:00 PM GMT+5:30		4.00 / 16	Yes		Female	Research Assistant	Ragama	Buddhist	Sinhalese	FALSE	FALSE	Do not know	FALSE	FALSE	FALSE	Do not know	TRUE	Do not know	Do not know	TRUE	FALSE	TRUE	Do not know	TRUE	TRUE	Neutral	Agree	Agree	Disagree	Neutral	Disagree	Agree	Agree	Agree	Disagree
2017/05/18 6:47:57 PM GMT+5:30		6.00 / 16	Yes		Female	Not employed	Ragama	Buddhist	Sinhalese	FALSE	TRUE	Do not know	TRUE	FALSE	FALSE	Do not know	TRUE	FALSE	FALSE	Do not know	Do not know	TRUE	Do not know	TRUE	Do not know	Agree	Neutral	Agree	Agree	Agree	Disagree	Agree	Agree	Agree	Disagree
2017/05/18 6:59:38 PM GMT+5:30		5.00 / 16	Yes		Female	Locum Medical Officer	Ruhuna	Buddhist	Sinhalese	FALSE	FALSE	FALSE	TRUE	TRUE	FALSE	Do not know	TRUE	FALSE	FALSE	Do not know	FALSE	TRUE	Do not know	TRUE	TRUE	Agree	Neutral	Agree	Neutral	Neutral	Disagree	Agree	Agree	Agree	Agree
2017/05/18 7:40:42 PM GMT+5:30		5.00 / 16	Yes		Female	Temporary Demonstrator	Ragama	Buddhist	Sinhalese	TRUE	TRUE	TRUE	FALSE	FALSE	FALSE	Do not know	Do not know	FALSE	FALSE	TRUE	Do not know	TRUE	Do not know	Do not know	TRUE	Neutral	Agree	Neutral	Neutral	Agree	Disagree	Neutral	Agree	Agree	Disagree
2017/05/19 8:24:49 AM GMT+5:30		3.00 / 16	Yes		Male	Not employed	Ragama	Buddhist	Sinhalese	TRUE	TRUE	Do not know	FALSE	FALSE	TRUE	Do not know	Do not know	FALSE	FALSE	Do not know	Do not know	TRUE	Do not know	TRUE	Do not know	Neutral	Agree	Disagree	Agree	Neutral	Neutral	Agree	Agree	Agree	Agree
2017/05/19 6:49:48 PM GMT+5:30		6.00 / 16	Yes		Female	Research Assistant	Ragama	Buddhist	Sinhalese	FALSE	TRUE	Do not know	TRUE	FALSE	FALSE	Do not know	Do not know	TRUE	Do not know	TRUE	Do not know	FALSE	TRUE	TRUE	TRUE	Neutral	Agree	Agree	Disagree	Neutral	Disagree	Agree	Agree	Agree	Disagree
2017/05/19 7:55:12 PM GMT+5:30		2.00 / 16	Yes		Female	Research Assistant	Ragama	Islam	Moor	TRUE	Do not know	Do not know	FALSE	Do not know	FALSE	Do not know	Do not know	TRUE	FALSE	FALSE	Do not know	TRUE	TRUE	TRUE	TRUE	Agree	Disagree	Neutral	Neutral	Agree	Disagree	Agree	Neutral	Neutral	Disagree
2017/05/19 9:12:56 PM GMT+5:30		8.00 / 16	Yes		Female	Not employed	Ragama	Buddhist	Sinhalese	FALSE	FALSE	Do not know	TRUE	FALSE	FALSE	Do not know	Do not know	FALSE	FALSE	Do not know	FALSE	FALSE	Do not know	Do not know	FALSE	Agree	Neutral	Agree	Neutral	Agree	Disagree	Agree	Agree	Agree	Disagree
2017/05/19 11:01:21 PM GMT+5:30		7.00 / 16	Yes		Prefer not to say	Temporary Demonstrator	Ragama	Buddhist	Sinhalese	FALSE	TRUE	Do not know	TRUE	TRUE	FALSE	Do not know	TRUE	TRUE	TRUE	TRUE	Do not know	FALSE	FALSE	TRUE	TRUE	Neutral	Disagree	Agree	Agree	Neutral	Disagree	Agree	Agree	Agree	Disagree
2017/05/20 7:39:43 AM GMT+5:30		3.00 / 16	Yes		Female	Not employed	Ragama	Catholic	Sinhalese	FALSE	FALSE	Do not know	FALSE	TRUE	FALSE	Do not know	Do not know	FALSE	Do not know	Do not know	Do not know	TRUE	Do not know	TRUE	Do not know	Disagree	Agree	Agree	Disagree	Neutral	Disagree	Agree	Neutral	Agree	Disagree
2017/05/21 8:42:02 AM GMT+5:30		6.00 / 16	Yes		Male	Locum Medical Officer	Ragama	Buddhist	Sinhalese	FALSE	FALSE	FALSE	TRUE	FALSE	FALSE	Do not know	Do not know	TRUE	FALSE	FALSE	FALSE	TRUE	TRUE	TRUE	TRUE	Disagree	Neutral	Neutral	Disagree	Neutral	Neutral	Neutral	Agree	Agree	Disagree
2017/05/22 1:50:52 AM GMT+5:30		8.00 / 16	Yes		Female	Not employed	Ragama	Buddhist	Sinhalese	FALSE	TRUE	TRUE	FALSE	FALSE	FALSE	Do not know	Do not know	FALSE	FALSE	FALSE	Do not know	TRUE	FALSE	Do not know	TRUE	Agree	Disagree	Agree	Disagree	Agree	Disagree	Agree	Agree	Agree	Agree
2017/05/22 8:01:17 PM GMT+5:30		6.00 / 16	Yes		Female	Not employed	Ragama	Buddhist	Sinhalese	FALSE	TRUE	TRUE	Do not know	FALSE	FALSE	Do not know	TRUE	FALSE	Do not know	TRUE	TRUE	TRUE	TRUE	Do not know	TRUE	Agree	Neutral	Agree	Disagree	Agree	Disagree	Agree	Agree	Agree	Disagree
2017/05/23 10:00:26 AM GMT+5:30		5.00 / 16	Yes		Male	Temporary Demonstrator	Ragama	Buddhist	Sinhalese	FALSE	FALSE	FALSE	FALSE	TRUE	FALSE	Do not know	TRUE	FALSE	FALSE	TRUE	FALSE	FALSE	TRUE	Do not know	Do not know	Agree	Agree	Neutral	Agree	Disagree	Disagree	Agree	Agree	Agree	Disagree
2017/05/23 10:09:51 AM GMT+5:30		14.00 / 16	Yes		Male	Temporary Demonstrator	Ragama	Buddhist	Sinhalese	FALSE	TRUE	TRUE	TRUE	FALSE	FALSE	FALSE	TRUE	FALSE	TRUE	FALSE	FALSE	FALSE	FALSE	FALSE	Do not know	Agree	Agree	Neutral	Agree	Agree	Disagree	Agree	Agree	Agree	Disagree
2017/05/23 1:01:18 PM GMT+5:30		6.00 / 16	Yes		Male	Locum Medical Officer	Ragama	Islam	Moor	FALSE	FALSE	TRUE	FALSE	FALSE	FALSE	Do not know	TRUE	FALSE	Do not know	TRUE	TRUE	TRUE	TRUE	TRUE	FALSE	Agree	Disagree	Agree	Neutral	Agree	Neutral	Agree	Agree	Agree	Agree
2017/05/24 10:16:08 PM GMT+5:30		7.00 / 16	Yes		Female	Locum Medical Officer	Ragama	Buddhist	Sinhalese	FALSE	TRUE	FALSE	TRUE	FALSE	FALSE	Do not know	Do not know	FALSE	FALSE	TRUE	Do not know	TRUE	FALSE	TRUE	Do not know	Agree	Disagree	Neutral	Disagree	Agree	Disagree	Agree	Agree	Agree	Disagree
2017/05/27 7:40:52 PM GMT+5:30		4.00 / 16	Yes		Female	Research Assistant	Ragama	Buddhist	Sinhalese	FALSE	TRUE	Do not know	TRUE	Do not know	Do not know	Do not know	Do not know	TRUE	FALSE	Do not know	Do not know	FALSE	Do not know	Do not know	Do not know	Agree	Agree	Agree	Disagree	Neutral	Neutral	Neutral	Neutral	Disagree	Agree
2017/05/28 2:01:18 PM GMT+5:30		10.00 / 16	Yes		Female	Locum Medical Officer	Ragama	Islam	Moor	FALSE	TRUE	TRUE	TRUE	FALSE	FALSE	Do not know	Do not know	FALSE	TRUE	FALSE	Do not know	TRUE	FALSE	Do not know	TRUE	Agree	Disagree	Neutral	Agree	Neutral	Disagree	Agree	Agree	Agree	Disagree
2017/05/30 8:21:06 AM GMT+5:30		7.00 / 16	Yes		Female	Research Assistant	Ragama	Buddhist	Sinhalese	FALSE	TRUE	Do not know	FALSE	Do not know	FALSE	Do not know	TRUE	FALSE	FALSE	Do not know	FALSE	TRUE	TRUE	FALSE	FALSE	Agree	Neutral	Neutral	Agree	Neutral	Disagree	Agree	Neutral	Agree	Disagree
2017/06/02 7:29:54 PM GMT+5:30		6.00 / 16	Yes		Female	Temporary Demonstrator	Ruhuna	Buddhist	Sinhalese	FALSE	TRUE	TRUE	TRUE	Do not know	FALSE	Do not know	TRUE	TRUE	FALSE	TRUE	FALSE	TRUE	TRUE	TRUE	Do not know	Agree	Agree	Agree	Agree	Neutral	Disagree	Agree	Agree	Agree	Neutral
2017/06/03 8:21:06 AM GMT+5:30		7.00 / 16	Yes		Male	Temporary Demonstrator	Peradeniya	Hindu	Tamil	FALSE	TRUE	TRUE	TRUE	Do not know	FALSE	Do not know	FALSE	TRUE	Do not know	TRUE	FALSE	TRUE	TRUE	TRUE	Do not know	Agree	Neutral	Agree	Disagree	Neutral	Disagree	Agree	Agree	Agree	Neutral
2017/06/03 11:11:45 PM GMT+5:30		6.00 / 16	Yes		Female	Temporary Demonstrator	Peradeniya	Buddhist	Sinhalese	FALSE	TRUE	Do not know	TRUE	Do not know	FALSE	Do not know	Do not know	FALSE	FALSE	TRUE	Do not know	TRUE	FALSE	TRUE	TRUE	Agree	Neutral	Neutral	Agree	Neutral	Disagree	Agree	Agree	Agree	Disagree
2017/06/04 10:49:08 AM GMT+5:30		4.00 / 16	Yes		Male	Temporary Demonstrator	Peradeniya	Buddhist	Sinhalese	FALSE	FALSE	TRUE	FALSE	TRUE	FALSE	Do not know	TRUE	Do not know	FALSE	TRUE	FALSE	TRUE	TRUE	Do not know	TRUE	Agree	Agree	Agree	Disagree	Neutral	Disagree	Agree	Agree	Agree	Disagree
2017/06/04 3:03:24 PM GMT+5:30		5.00 / 16	Yes		Female	Not employed	Peradeniya	Buddhist	Sinhalese	TRUE	FALSE	FALSE	TRUE	FALSE	FALSE	Do not know	TRUE	TRUE	FALSE	TRUE	TRUE	FALSE	FALSE	TRUE	TRUE	Agree	Disagree	Disagree	Agree	Agree	Disagree	Agree	Agree	Disagree	Disagree
2017/06/04 8:42:18 PM GMT+5:30		7.00 / 16	Yes		Female	Temporary Demonstrator	Jaffna	Buddhist	Sinhalese	FALSE	TRUE	Do not know	TRUE	TRUE	FALSE	TRUE	TRUE	FALSE	FALSE	TRUE	FALSE	TRUE	TRUE	FALSE	TRUE	Agree	Disagree	Neutral	Disagree	Agree	Neutral	Agree	Agree	Neutral	Disagree
2017/06/04 10:42:16 PM GMT+5:30		6.00 / 16	Yes		Male	Locum Medical Officer	Peradeniya	Buddhist	Sinhalese	TRUE	FALSE	FALSE	TRUE	FALSE	FALSE	Do not know	Do not know	FALSE	FALSE	TRUE	Do not know	FALSE	TRUE	TRUE	FALSE	Agree	Neutral	Agree	Disagree	Neutral	Disagree	Agree	Agree	Agree	Disagree
2017/06/05 11:17:54 AM GMT+5:30		7.00 / 16	Yes		Male	Locum Medical Officer	Rajarata	Buddhist	Sinhalese	TRUE	TRUE	TRUE	FALSE	TRUE	FALSE	Do not know	Do not know	FALSE	FALSE	TRUE	FALSE	FALSE	FALSE	TRUE	TRUE	Neutral	Neutral	Agree	Agree	Neutral	Neutral	Agree	Agree	Agree	Agree
2017/06/05 11:34:08 AM GMT+5:30		6.00 / 16	Yes		Female	Locum Medical Officer	Rajarata	Buddhist	Sinhalese	FALSE	TRUE	FALSE	TRUE	TRUE	FALSE	TRUE	TRUE	Do not know	TRUE	TRUE	Do not know	TRUE	TRUE	TRUE	FALSE	Neutral	Agree	Agree	Agree	Disagree	Neutral	Agree	Agree	Agree	Disagree
2017/06/05 12:37:42 PM GMT+5:30		7.00 / 16	Yes		Female	Locum Medical Officer	Rajarata	Buddhist	Sinhalese	FALSE	FALSE	Do not know	TRUE	FALSE	FALSE	Do not know	TRUE	FALSE	Do not know	Do not know	FALSE	FALSE	TRUE	Do not know	Do not know	Agree	Neutral	Agree	Disagree	Agree	Neutral	Agree	Agree	Agree	Disagree
2017/06/05 1:13:22 PM GMT+5:30		5.00 / 16	Yes		Female	Research Assistant	Rajarata	Buddhist	Sinhalese	FALSE	FALSE	Do not know	FALSE	TRUE	FALSE	TRUE	TRUE	TRUE	FALSE	TRUE	FALSE	FALSE	FALSE	TRUE	TRUE	Agree	Disagree	Agree	Agree	Neutral	Disagree	Agree	Agree	Agree	Disagree
2017/06/05 1:14:37 PM GMT+5:30		6.00 / 16	Yes		Female	Locum Medical Officer	Rajarata	Buddhist	Sinhalese	TRUE	TRUE	TRUE	TRUE	FALSE	FALSE	TRUE	TRUE	TRUE	Do not know	TRUE	FALSE	TRUE	Do not know	TRUE	TRUE	Agree	Neutral	Agree	Agree	Agree	Neutral	Agree	Agree	Agree	Disagree
2017/06/05 1:29:05 PM GMT+5:30		3.00 / 16	Yes		Male	Temporary Demonstrator	Rajarata	Buddhist	Sinhalese	TRUE	FALSE	Do not know	TRUE	TRUE	FALSE	Do not know	TRUE	TRUE	TRUE	Do not know	Do not know	TRUE	TRUE	Do not know	TRUE	Neutral	Agree	Disagree	Agree	Agree	Disagree	Agree	Agree	Agree	Disagree
2017/06/05 6:14:34 PM GMT+5:30		6.00 / 16	Yes		Female	Not employed	Eastern	Buddhist	Sinhalese	FALSE	TRUE	FALSE	FALSE	TRUE	FALSE	Do not know	Do not know	FALSE	Do not know	FALSE	TRUE	TRUE	FALSE	TRUE	TRUE	Agree	Agree	Agree	Agree	Neutral	Disagree	Agree	Agree	Agree	Disagree
2017/06/05 6:16:44 PM GMT+5:30		8.00 / 16	Yes		Female	Not employed	Rajarata	Buddhist	Sinhalese	TRUE	TRUE	TRUE	TRUE	FALSE	FALSE	Do not know	Do not know	FALSE	FALSE	Do not know	FALSE	TRUE	FALSE	TRUE	TRUE	Agree	Agree	Disagree	Agree	Agree	Neutral	Disagree	Agree	Agree	Agree
2017/06/05 7:14:43 PM GMT+5:30		5.00 / 16	Yes		Female	Temporary Demonstrator	Eastern	Hindu	Tamil	FALSE	FALSE	Do not know	TRUE	TRUE	Do not know	Do not know	TRUE	FALSE	TRUE	TRUE	Do not know	FALSE	TRUE	Do not know	Do not know	Agree	Disagree	Agree	Disagree	Agree	Disagree	Agree	Agree	Agree	Disagree
2017/06/05 7:50:59 PM GMT+5:30		6.00 / 16	Yes		Male	Locum Medical Officer	Eastern	Buddhist	Sinhalese	FALSE	TRUE	TRUE	FALSE	TRUE	FALSE	FALSE	TRUE	Do not know	TRUE	TRUE	Do not know	TRUE	TRUE	TRUE	TRUE	Agree	Agree	Agree	Agree	Neutral	Neutral	Agree	Agree	Agree	Agree
2017/06/06 1:29:03 AM GMT+5:30		6.00 / 16	Yes		Male	Not employed	Eastern	Islam	Moor	FALSE	FALSE	TRUE	TRUE	TRUE	FALSE	Do not know	Do not know	FALSE	FALSE	Do not know	TRUE	FALSE	Do not know	Do not know	Do not know	Agree	Agree	Neutral	Disagree	Neutral	Disagree	Agree	Agree	Agree	Disagree
2017/06/06 8:57:42 AM GMT+5:30		5.00 / 16	Yes		Female	Locum Medical Officer	Rajarata	Buddhist	Sinhalese	FALSE	TRUE	Do not know	TRUE	Do not know	FALSE	Do not know	Do not know	FALSE	FALSE	TRUE	Do not know	TRUE	TRUE	TRUE	TRUE	Agree	Agree	Agree	Agree	Neutral	Disagree	Agree	Agree	Agree	Agree
2017/06/06 9:47:39 AM GMT+5:30		5.00 / 16	Yes		Female	preintern	Eastern	Buddhist	Sinhalese	FALSE	FALSE	Do not know	TRUE	TRUE	FALSE	Do not know	TRUE	FALSE	FALSE	Do not know	Do not know	TRUE	FALSE	Do not know	Do not know	Agree	Agree	Agree	Neutral	Neutral	Neutral	Agree	Agree	Neutral	Disagree
2017/06/06 11:59:33 AM GMT+5:30		6.00 / 16	Yes		Female	Research Assistant	Eastern	Buddhist	Sinhalese	FALSE	FALSE	Do not know	TRUE	TRUE	FALSE	TRUE	TRUE	FALSE	TRUE	TRUE	TRUE	TRUE	TRUE	FALSE	TRUE	Agree	Agree	Agree	Disagree	Agree	Disagree	Agree	Agree	Agree	Disagree
2017/06/06 2:29:20 PM GMT+5:30		3.00 / 16	Yes		Prefer not to say	Not employed	Peradeniya	Christian	Bhutanese	FALSE	TRUE	Do not know	TRUE	TRUE	Do not know	Do not know	Do not know	Do not know	FALSE	TRUE	Do not know	TRUE	Do not know	TRUE	Do not know	Agree	Neutral	Agree	Disagree	Agree	Disagree	Agree	Agree	Agree	Disagree
2017/06/06 11:12:51 PM GMT+5:30		7.00 / 16	Yes		Prefer not to say	Not employed	Peradeniya	Christian	Tamil	FALSE	TRUE	Do not know	TRUE	Do not know	FALSE	Do not know	TRUE	FALSE	Do not know	TRUE	Do not know	FALSE	Do not know	TRUE	FALSE	Agree	Neutral	Agree	Neutral	Disagree	Neutral	Agree	Agree	Agree	Disagree
2017/06/07 9:33:43 AM GMT+5:30		7.00 / 16	Yes		Female	Not employed	Eastern	Buddhist	Sinhalese	FALSE	FALSE	Do not know	TRUE	TRUE	FALSE	Do not know	TRUE	FALSE	FALSE	TRUE	TRUE	FALSE	FALSE	FALSE	TRUE	Agree	Agree	Agree	Neutral	Agree	Disagree	Agree	Agree	Agree	Disagree
2017/06/07 3:27:13 PM GMT+5:30		8.00 / 16	Yes		Male	Not employed	Sri Jayewardenepura	Buddhist	Sinhalese	FALSE	TRUE	TRUE	TRUE	FALSE	FALSE	Do not know	TRUE	FALSE	TRUE	TRUE	Do not know	TRUE	Do not know	TRUE	TRUE	Agree	Disagree	Neutral	Agree	Agree	Disagree	Agree	Agree	Agree	Disagree
2017/06/07 5:29:50 PM GMT+5:30		6.00 / 16	Yes		Male	Not employed	Ragama	Islam	Moor	FALSE	TRUE	Do not know	TRUE	TRUE	FALSE	TRUE	Do not know	FALSE	FALSE	TRUE	FALSE	TRUE	TRUE	Do not know	TRUE	Agree	Disagree	Neutral	Disagree	Agree	Neutral	Agree	Agree	Agree	Agree
2017/06/07 7:13:57 PM GMT+5:30		6.00 / 16	Yes		Male	Research Assistant	Ragama	Buddhist	Sinhalese	FALSE	FALSE	TRUE	TRUE	TRUE	TRUE	Do not know	Do not know	FALSE	FALSE	TRUE	Do not know	FALSE	FALSE	Do not know	Do not know	Agree	Agree	Agree	Agree	Agree	Agree	Agree	Agree	Agree	Agree
2017/06/08 12:53:31 PM GMT+5:30		9.00 / 16	Yes		Female	Temporary Demonstrator	Eastern	Hindu	Tamil	FALSE	TRUE	TRUE	TRUE	TRUE	TRUE	Do not know	TRUE	FALSE	TRUE	TRUE	FALSE	FALSE	FALSE	TRUE	Do not know	Agree	Disagree	Agree	Disagree	Agree	Disagree	Agree	Agree	Agree	Disagree
2017/06/08 9:08:21 PM GMT+5:30		6.00 / 16	Yes		Female	Locum Medical Officer	Sri Jayewardenepura	Buddhist	Sinhalese	FALSE	TRUE	TRUE	FALSE	FALSE	TRUE	Do not know	Do not know	TRUE	TRUE	TRUE	FALSE	TRUE	TRUE	Do not know	Do not know	Agree	Neutral	Neutral	Agree	Agree	Agree	Agree	Agree	Agree	Disagree
2017/06/09 2:20:34 AM GMT+5:30		5.00 / 16	Yes		Male	House Officer in a Private Hospital	Ragama	Buddhist	Sinhalese	FALSE	TRUE	TRUE	FALSE	Do not know	FALSE	Do not know	TRUE	TRUE	FALSE	FALSE	Do not know	TRUE	TRUE	TRUE	Do not know	Agree	Disagree	Agree	Agree	Agree	Neutral	Agree	Agree	Agree	Disagree
2017/06/09 2:15:02 PM GMT+5:30		7.00 / 16	Yes		Male	Locum Medical Officer	Peradeniya	Buddhist	Sinhalese	FALSE	TRUE	TRUE	FALSE	TRUE	FALSE	Do not know	TRUE	TRUE	FALSE	Do not know	FALSE	FALSE	FALSE	Do not know	TRUE	Agree	Disagree	Disagree	Neutral	Agree	Disagree	Agree	Neutral	Agree	Disagree
2017/06/09 10:18:06 PM GMT+5:30		7.00 / 16	Yes		Female	Not employed	Rajarata	Buddhist	Sinhalese	TRUE	TRUE	Do not know	TRUE	FALSE	FALSE	Do not know	Do not know	FALSE	FALSE	Do not know	FALSE	FALSE	Do not know	TRUE	Do not know	Agree	Disagree	Agree	Agree	Agree	Disagree	Agree	Agree	Neutral	Disagree
2017/06/10 9:31:42 AM GMT+5:30		4.00 / 16	Yes		Female	Temporary Demonstrator	Rajarata	Buddhist	Sinhalese	FALSE	FALSE	Do not know	TRUE	TRUE	FALSE	Do not know	TRUE	TRUE	FALSE	TRUE	FALSE	TRUE	TRUE	TRUE	TRUE	Agree	Neutral	Disagree	Disagree	Neutral	Neutral	Agree	Agree	Agree	Disagree
2017/06/10 10:50:51 AM GMT+5:30		6.00 / 16	Yes		Female	Temporary Demonstrator	Rajarata	Buddhist	Sinhalese	FALSE	FALSE	Do not know	TRUE	Do not know	FALSE	Do not know	Do not know	FALSE	FALSE	TRUE	FALSE	TRUE	TRUE	TRUE	FALSE	Agree	Agree	Agree	Disagree	Neutral	Disagree	Agree	Agree	Agree	Disagree
2017/06/10 11:19:02 AM GMT+5:30		7.00 / 16	Yes		Female	Not employed	Rajarata	Buddhist	Sinhalese	FALSE	TRUE	Do not know	FALSE	FALSE	FALSE	Do not know	Do not know	FALSE	FALSE	FALSE	Do not know	FALSE	Do not know	TRUE	TRUE	Disagree	Agree	Agree	Neutral	Disagree	Disagree	Agree	Agree	Agree	Disagree
2017/06/10 12:44:11 PM GMT+5:30		8.00 / 16	Yes		Female	Locum Medical Officer	Rajarata	Buddhist	Sinhalese	FALSE	TRUE	TRUE	TRUE	TRUE	FALSE	Do not know	Do not know	FALSE	FALSE	TRUE	FALSE	TRUE	Do not know	FALSE	TRUE	Agree	Agree	Agree	Neutral	Agree	Disagree	Agree	Agree	Agree	Disagree
2017/06/10 3:04:38 PM GMT+5:30		3.00 / 16	Yes		Female	Not employed	Eastern	Buddhist	Sinhalese	TRUE	TRUE	FALSE	Do not know	Do not know	FALSE	Do not know	Do not know	FALSE	FALSE	Do not know	Do not know	TRUE	Do not know	TRUE	Do not know	Agree	Neutral	Neutral	Neutral	Neutral	Neutral	Agree	Agree	Agree	Disagree
2017/06/10 4:31:10 PM GMT+5:30		7.00 / 16	Yes		Female	Not employed	Rajarata	Islam	Moor	TRUE	TRUE	Do not know	FALSE	FALSE	FALSE	Do not know	TRUE	FALSE	FALSE	FALSE	FALSE	TRUE	FALSE	Do not know	TRUE	Agree	Disagree	Agree	Disagree	Neutral	Disagree	Agree	Neutral	Disagree	Disagree
2017/06/10 5:58:45 PM GMT+5:30		6.00 / 16	Yes		Female	Temporary Demonstrator	Rajarata	Buddhist	Sinhalese	FALSE	FALSE	Do not know	FALSE	TRUE	FALSE	Do not know	Do not know	FALSE	FALSE	FALSE	FALSE	TRUE	FALSE	TRUE	Do not know	Agree	Neutral	Agree	Agree	Neutral	Disagree	Agree	Agree	Agree	Agree
2017/06/11 11:03:43 AM GMT+5:30		7.00 / 16	Yes		Female	Temporary Demonstrator	Rajarata	Buddhist	Sinhalese	FALSE	TRUE	FALSE	TRUE	FALSE	FALSE	Do not know	Do not know	FALSE	FALSE	TRUE	FALSE	TRUE	Do not know	TRUE	Do not know	Agree	Agree	Neutral	Agree	Agree	Neutral	Agree	Agree	Disagree	Disagree
2017/06/11 3:14:51 PM GMT+5:30		3.00 / 16	Yes		Female	Not employed	Rajarata	Islam	Moor	FALSE	TRUE	FALSE	Do not know	Do not know	FALSE	Do not know	TRUE	TRUE	Do not know	Do not know	Do not know	TRUE	Do not know	TRUE	TRUE	Agree	Agree	Agree	Agree	Neutral	Disagree	Agree	Agree	Neutral	Disagree
2017/06/11 3:21:40 PM GMT+5:30		4.00 / 16	Yes		Female	Not employed	Rajarata	Islam	Moor	FALSE	TRUE	FALSE	Do not know	FALSE	FALSE	Do not know	TRUE	TRUE	Do not know	Do not know	Do not know	TRUE	TRUE	TRUE	TRUE	Agree	Agree	Agree	Neutral	Neutral	Disagree	Agree	Agree	Neutral	Disagree
2017/06/11 5:42:24 PM GMT+5:30		5.00 / 16	Yes		Male	Temporary Demonstrator	Rajarata	Buddhist	Sinhalese	FALSE	TRUE	FALSE	TRUE	Do not know	Do not know	TRUE	TRUE	FALSE	FALSE	TRUE	Do not know	FALSE	Do not know	Do not know	Do not know	Agree	Neutral	Neutral	Disagree	Agree	Disagree	Neutral	Agree	Agree	Agree
2017/06/12 3:55:12 PM GMT+5:30		6.00 / 16	Yes		Female	Temporary Demonstrator	Rajarata	Buddhist	Sinhalese	TRUE	Do not know	TRUE	TRUE	TRUE	FALSE	Do not know	TRUE	FALSE	TRUE	TRUE	TRUE	TRUE	FALSE	TRUE	TRUE	Agree	Agree	Agree	Agree	Neutral	Disagree	Agree	Agree	Agree	Disagree
2017/06/13 7:31:56 AM GMT+5:30		7.00 / 16	Yes		Male	Temporary Demonstrator	Peradeniya	Buddhist	Sinhalese	FALSE	TRUE	TRUE	FALSE	FALSE	FALSE	FALSE	Do not know	FALSE	FALSE	Do not know	Do not know	TRUE	TRUE	Do not know	Do not know	Agree	Agree	Agree	Neutral	Neutral	Neutral	Neutral	Agree	Agree	Agree
2017/06/13 9:06:49 AM GMT+5:30		10.00 / 16	Yes		Male	Temporary Demonstrator	Peradeniya	Buddhist	Sinhalese	FALSE	TRUE	TRUE	TRUE	FALSE	FALSE	Do not know	TRUE	FALSE	FALSE	Do not know	FALSE	FALSE	Do not know	FALSE	TRUE	Neutral	Agree	Agree	Disagree	Neutral	Disagree	Agree	Agree	Agree	Disagree
2017/06/13 9:41:58 AM GMT+5:30		4.00 / 16	Yes		Male	Locum Medical Officer	Peradeniya	Buddhist	Sinhalese	FALSE	FALSE	FALSE	TRUE	Do not know	FALSE	TRUE	TRUE	FALSE	FALSE	Do not know	Do not know	TRUE	TRUE	TRUE	TRUE	Agree	Neutral	Agree	Agree	Neutral	Disagree	Agree	Agree	Agree	Disagree
2017/06/13 9:51:21 AM GMT+5:30		6.00 / 16	Yes		Male	House Officer in a Private Hospital	Peradeniya	Buddhist	Bhutanese	FALSE	FALSE	Do not know	TRUE	Do not know	FALSE	TRUE	Do not know	TRUE	FALSE	TRUE	FALSE	TRUE	FALSE	Do not know	FALSE	Agree	Agree	Agree	Agree	Disagree	Disagree	Agree	Agree	Agree	Disagree
2017/06/13 10:28:20 AM GMT+5:30		5.00 / 16	Yes		Male	Research Assistant	Peradeniya	Buddhist	Sinhalese	FALSE	TRUE	Do not know	FALSE	Do not know	FALSE	Do not know	TRUE	FALSE	TRUE	Do not know	Do not know	TRUE	TRUE	Do not know	TRUE	Agree	Disagree	Neutral	Neutral	Disagree	Disagree	Agree	Agree	Agree	Disagree
2017/06/13 10:28:20 AM GMT+5:30		5.00 / 16	Yes		Male	Research Assistant	Peradeniya	Buddhist	Sinhalese	FALSE	TRUE	Do not know	FALSE	Do not know	FALSE	Do not know	TRUE	FALSE	TRUE	Do not know	Do not know	TRUE	TRUE	Do not know	TRUE	Agree	Disagree	Neutral	Neutral	Disagree	Disagree	Agree	Agree	Agree	Disagree
2017/06/13 11:54:22 AM GMT+5:30		5.00 / 16	Yes		Male	Temporary Demonstrator	Peradeniya	Buddhist	Sinhalese	FALSE	TRUE	FALSE	TRUE	Do not know	FALSE	Do not know	Do not know	FALSE	FALSE	Do not know	Do not know	TRUE	Do not know	Do not know	Do not know	Agree	Neutral	Agree	Agree	Agree	Neutral	Agree	Agree	Agree	Disagree
2017/06/13 11:56:35 AM GMT+5:30		5.00 / 16	Yes		Female	Research Assistant	Peradeniya	Buddhist	Sinhalese	FALSE	TRUE	Do not know	TRUE	Do not know	FALSE	Do not know	Do not know	TRUE	Do not know	TRUE	Do not know	TRUE	FALSE	TRUE	Do not know	Agree	Neutral	Neutral	Agree	Neutral	Disagree	Neutral	Agree	Agree	Disagree
2017/06/13 1:00:37 PM GMT+5:30		8.00 / 16	Yes		Female	Temporary Demonstrator	Peradeniya	Buddhist	Sinhalese	TRUE	TRUE	TRUE	TRUE	TRUE	FALSE	FALSE	TRUE	FALSE	FALSE	FALSE	FALSE	TRUE	TRUE	TRUE	TRUE	Agree	Agree	Agree	Agree	Agree	Neutral	Agree	Agree	Agree	Disagree
2017/06/13 3:47:19 PM GMT+5:30		9.00 / 16	Yes		Male	Not employed	Peradeniya	Buddhist	Moor	FALSE	TRUE	FALSE	FALSE	FALSE	FALSE	Do not know	Do not know	FALSE	FALSE	Do not know	FALSE	FALSE	FALSE	FALSE	TRUE	Disagree	Disagree	Agree	Disagree	Agree	Disagree	Neutral	Agree	Agree	Disagree
2017/06/13 3:53:03 PM GMT+5:30		7.00 / 16	Yes		Male	Research Assistant	Peradeniya	athiest	Sinhalese	FALSE	FALSE	Do not know	TRUE	FALSE	FALSE	Do not know	TRUE	FALSE	FALSE	TRUE	Do not know	FALSE	Do not know	Do not know	FALSE	Agree	Neutral	Agree	Disagree	Neutral	Disagree	Agree	Agree	Agree	Disagree
2017/06/13 3:53:40 PM GMT+5:30		7.00 / 16	Yes		Male	Research Assistant	Sri Jayewardenepura	Islam	Moor	FALSE	TRUE	Do not know	Do not know	TRUE	FALSE	Do not know	TRUE	FALSE	TRUE	TRUE	TRUE	FALSE	Do not know	TRUE	FALSE	Neutral	Disagree	Agree	Neutral	Neutral	Disagree	Agree	Agree	Agree	Neutral
2017/06/13 7:12:19 PM GMT+5:30		6.00 / 16	Yes		Female	Not employed	Peradeniya	Islam	Moor	TRUE	TRUE	Do not know	TRUE	TRUE	FALSE	Do not know	Do not know	FALSE	FALSE	TRUE	Do not know	FALSE	Do not know	TRUE	FALSE	Agree	Neutral	Neutral	Agree	Neutral	Disagree	Agree	Agree	Agree	Disagree
2017/06/13 10:34:38 PM GMT+5:30		5.00 / 16	Yes		Male	Research Assistant	Peradeniya	Islam	Moor	FALSE	TRUE	FALSE	TRUE	TRUE	FALSE	Do not know	Do not know	Do not know	FALSE	Do not know	FALSE	Do not know	Do not know	TRUE	Do not know	Disagree	Neutral	Neutral	Disagree	Neutral	Disagree	Neutral	Agree	Agree	Disagree
2017/06/13 10:46:14 PM GMT+5:30		2.00 / 16	Yes		Female	Temporary Demonstrator	Peradeniya	Buddhist	Sinhalese	FALSE	TRUE	FALSE	Do not know	TRUE	Do not know	Do not know	Do not know	Do not know	FALSE	Do not know	Do not know	TRUE	TRUE	Do not know	Do not know	Agree	Agree	Disagree	Agree	Neutral	Disagree	Agree	Agree	Agree	Disagree
2017/06/14 12:06:11 AM GMT+5:30		5.00 / 16	Yes		Male	Temporary Demonstrator	Peradeniya	Buddhist	Sinhalese	FALSE	Do not know	FALSE	FALSE	FALSE	FALSE	Do not know	TRUE	FALSE	FALSE	Do not know	Do not know	TRUE	FALSE	TRUE	TRUE	Agree	Agree	Agree	Neutral	Disagree	Disagree	Neutral	Agree	Agree	Disagree
2017/06/14 12:16:14 AM GMT+5:30		7.00 / 16	Yes		Male	Temporary Demonstrator	Colombo	Islam	Moor	FALSE	FALSE	TRUE	TRUE	TRUE	Do not know	TRUE	TRUE	Do not know	Do not know	FALSE	FALSE	TRUE	FALSE	FALSE	Do not know	Agree	Neutral	Agree	Disagree	Disagree	Neutral	Neutral	Agree	Agree	Disagree
2017/06/14 5:48:30 AM GMT+5:30		4.00 / 16	Yes		Male	Locum Medical Officer	Peradeniya	Islam	Moor	FALSE	Do not know	FALSE	FALSE	Do not know	FALSE	Do not know	TRUE	Do not know	TRUE	Do not know	Do not know	FALSE	TRUE	Do not know	TRUE	Agree	Agree	Agree	Disagree	Neutral	Disagree	Agree	Agree	Agree	Disagree
2017/06/14 10:17:00 AM GMT+5:30		8.00 / 16	Yes		Female	Temporary Demonstrator	Sri Jayewardenepura	Catholic	Tamil	FALSE	TRUE	FALSE	TRUE	FALSE	FALSE	Do not know	TRUE	TRUE	FALSE	TRUE	FALSE	FALSE	FALSE	TRUE	Do not know	Agree	Agree	Agree	Neutral	Agree	Disagree	Agree	Agree	Agree	Disagree
2017/06/14 10:18:10 AM GMT+5:30		6.00 / 16	Yes		Prefer not to say	Temporary Demonstrator	Sri Jayewardenepura	Buddhist	Sinhalese	FALSE	FALSE	FALSE	TRUE	FALSE	FALSE	Do not know	Do not know	TRUE	TRUE	Do not know	Do not know	TRUE	TRUE	TRUE	FALSE	Agree	Disagree	Agree	Disagree	Agree	Disagree	Agree	Agree	Agree	Disagree
2017/06/14 10:55:30 AM GMT+5:30		9.00 / 16	Yes		Female	Research Assistant	Colombo	Buddhist	Sinhalese	FALSE	TRUE	Do not know	TRUE	FALSE	FALSE	Do not know	TRUE	FALSE	FALSE	FALSE	Do not know	TRUE	FALSE	TRUE	FALSE	Agree	Neutral	Agree	Neutral	Neutral	Neutral	Agree	Agree	Agree	Disagree
2017/06/14 11:30:00 AM GMT+5:30		8.00 / 16	Yes		Female	Temporary Demonstrator	Peradeniya	Buddhist	Sinhalese	FALSE	TRUE	TRUE	TRUE	Do not know	FALSE	TRUE	TRUE	FALSE	FALSE	TRUE	Do not know	FALSE	FALSE	TRUE	TRUE	Agree	Agree	Agree	Disagree	Neutral	Disagree	Agree	Agree	Agree	Disagree
2017/06/14 11:46:42 AM GMT+5:30		7.00 / 16	Yes		Female	Temporary Demonstrator	Peradeniya	Buddhist	Sinhalese	FALSE	TRUE	Do not know	TRUE	FALSE	FALSE	Do not know	TRUE	FALSE	TRUE	TRUE	Do not know	TRUE	Do not know	TRUE	Do not know	Agree	Neutral	Agree	Agree	Agree	Disagree	Agree	Agree	Agree	Disagree
2017/06/14 7:30:07 PM GMT+5:30		8.00 / 16	Yes		Male	Temporary Demonstrator	Sri Jayewardenepura	Buddhist	Sinhalese	FALSE	TRUE	TRUE	TRUE	TRUE	FALSE	Do not know	Do not know	FALSE	TRUE	Do not know	TRUE	FALSE	TRUE	TRUE	TRUE	Agree	Agree	Neutral	Agree	Agree	Disagree	Agree	Agree	Agree	Agree
2017/06/15 6:59:15 AM GMT+5:30		5.00 / 16	Yes		Male	Not employed	Sri Jayewardenepura	Buddhist	Sinhalese	FALSE	FALSE	TRUE	FALSE	TRUE	FALSE	Do not know	TRUE	FALSE	Do not know	Do not know	FALSE	TRUE	TRUE	TRUE	TRUE	Agree	Disagree	Agree	Disagree	Agree	Disagree	Agree	Agree	Agree	Disagree
2017/06/15 7:58:30 AM GMT+5:30		7.00 / 16	Yes		Female	Temporary Demonstrator	Colombo	Buddhist	Sinhalese	FALSE	FALSE	TRUE	FALSE	FALSE	FALSE	Do not know	Do not know	TRUE	FALSE	FALSE	FALSE	TRUE	FALSE	Do not know	TRUE	Neutral	Agree	Agree	Disagree	Neutral	Disagree	Agree	Agree	Agree	Disagree
2017/06/15 9:33:45 AM GMT+5:30		10.00 / 16	Yes		Male	Temporary Demonstrator	Peradeniya	Buddhist	Sinhalese	FALSE	TRUE	TRUE	TRUE	FALSE	FALSE	Do not know	Do not know	TRUE	TRUE	FALSE	Do not know	FALSE	FALSE	TRUE	Do not know	Agree	Agree	Neutral	Disagree	Agree	Disagree	Agree	Agree	Agree	Agree
2017/06/15 10:33:07 AM GMT+5:30		6.00 / 16	Yes		Female	Research Assistant	Colombo	Buddhist	Sinhalese	FALSE	TRUE	Do not know	TRUE	FALSE	FALSE	TRUE	TRUE	FALSE	Do not know	Do not know	Do not know	TRUE	Do not know	TRUE	Do not know	Agree	Agree	Neutral	Disagree	Neutral	Disagree	Agree	Agree	Agree	Disagree
2017/06/15 12:29:38 PM GMT+5:30		6.00 / 16	Yes		Male	Temporary Demonstrator	Colombo	Buddhist	Sinhalese	FALSE	TRUE	TRUE	Do not know	TRUE	FALSE	TRUE	TRUE	TRUE	FALSE	TRUE	Do not know	FALSE	FALSE	Do not know	TRUE	Agree	Agree	Agree	Neutral	Agree	Agree	Agree	Agree	Agree	Neutral
2017/06/15 2:25:00 PM GMT+5:30		6.00 / 16	Yes		Female	Temporary Demonstrator	Colombo	Buddhist	Sri Lankan	FALSE	TRUE	Do not know	TRUE	TRUE	TRUE	TRUE	TRUE	Do not know	FALSE	FALSE	Do not know	TRUE	FALSE	Do not know	FALSE	Agree	Agree	Agree	Disagree	Neutral	Agree	Agree	Agree	Agree	Disagree
2017/06/15 3:13:24 PM GMT+5:30		10.00 / 16	Yes		Female	Research Assistant	Colombo	Buddhist	Sinhalese	FALSE	TRUE	TRUE	TRUE	Do not know	FALSE	Do not know	TRUE	FALSE	FALSE	FALSE	FALSE	TRUE	FALSE	Do not know	FALSE	Agree	Neutral	Agree	Disagree	Disagree	Disagree	Agree	Agree	Agree	Disagree
2017/06/15 9:30:42 PM GMT+5:30		10.00 / 16	Yes		Female	Temporary Demonstrator	Jaffna	Buddhist	Sinhalese	FALSE	TRUE	TRUE	TRUE	TRUE	FALSE	TRUE	TRUE	TRUE	FALSE	FALSE	FALSE	FALSE	FALSE	FALSE	Do not know	Agree	Neutral	Agree	Neutral	Agree	Neutral	Agree	Agree	Agree	Agree
2017/06/15 10:28:33 PM GMT+5:30		12.00 / 16	Yes		Male	Locum Medical Officer	Peradeniya	Islam	Moor	FALSE	TRUE	FALSE	TRUE	FALSE	FALSE	TRUE	FALSE	FALSE	TRUE	FALSE	FALSE	FALSE	TRUE	FALSE	TRUE	Agree	Agree	Agree	Disagree	Neutral	Disagree	Agree	Agree	Agree	Disagree
2017/06/16 3:43:40 PM GMT+5:30		6.00 / 16	Yes		Male	Research Assistant	Eastern	Islam	Moor	FALSE	TRUE	Do not know	TRUE	TRUE	FALSE	Do not know	TRUE	FALSE	FALSE	TRUE	FALSE	TRUE	Do not know	TRUE	TRUE	Agree	Disagree	Agree	Disagree	Neutral	Neutral	Agree	Agree	Agree	Neutral
2017/06/16 5:23:49 PM GMT+5:30		7.00 / 16	Yes		Male	Research Assistant	Colombo	Buddhist	Sinhalese	FALSE	TRUE	TRUE	TRUE	TRUE	FALSE	Do not know	Do not know	Do not know	TRUE	TRUE	FALSE	TRUE	TRUE	Do not know	Do not know	Agree	Agree	Neutral	Disagree	Disagree	Disagree	Agree	Agree	Agree	Disagree
2017/06/17 1:50:13 AM GMT+5:30		5.00 / 16	Yes		Male	Locum Medical Officer	Eastern	Buddhist	Sinhalese	FALSE	TRUE	Do not know	TRUE	TRUE	FALSE	Do not know	TRUE	FALSE	Do not know	TRUE	TRUE	TRUE	Do not know	TRUE	TRUE	Agree	Neutral	Neutral	Disagree	Agree	Disagree	Agree	Agree	Neutral	Disagree
2017/06/17 7:03:28 AM GMT+5:30		6.00 / 16	Yes		Female	Research Assistant	Eastern	Buddhist	Sinhalese	FALSE	FALSE	TRUE	FALSE	TRUE	FALSE	Do not know	TRUE	FALSE	FALSE	FALSE	FALSE	TRUE	TRUE	TRUE	TRUE	Neutral	Agree	Neutral	Agree	Disagree	Disagree	Agree	Agree	Agree	Disagree
2017/06/17 7:11:12 AM GMT+5:30		7.00 / 16	Yes		Female	Not employed	Eastern	Islam	Moor	FALSE	TRUE	TRUE	TRUE	TRUE	FALSE	TRUE	Do not know	FALSE	FALSE	TRUE	FALSE	TRUE	TRUE	TRUE	Do not know	Agree	Disagree	Agree	Neutral	Agree	Disagree	Agree	Agree	Neutral	Disagree
2017/06/17 10:09:51 AM GMT+5:30		4.00 / 16	Yes		Female	Locum Medical Officer	Eastern	Buddhist	Sinhalese	FALSE	TRUE	Do not know	TRUE	Do not know	FALSE	Do not know	TRUE	TRUE	Do not know	TRUE	Do not know	TRUE	Do not know	Do not know	TRUE	Agree	Agree	Neutral	Agree	Neutral	Disagree	Agree	Agree	Agree	Disagree
2017/06/17 9:36:50 PM GMT+5:30		5.00 / 16	Yes		Female	Locum Medical Officer	Eastern	Christian	Sinhalese	FALSE	TRUE	TRUE	TRUE	TRUE	FALSE	Do not know	TRUE	Do not know	Do not know	Do not know	Do not know	TRUE	Do not know	TRUE	TRUE	Agree	Agree	Agree	Agree	Neutral	Disagree	Agree	Agree	Agree	Disagree
2017/06/18 11:45:56 AM GMT+5:30		5.00 / 16	Yes		Male	Temporary Demonstrator	Peradeniya	Buddhist	Sinhalese	FALSE	FALSE	FALSE	FALSE	FALSE	FALSE	TRUE	TRUE	FALSE	FALSE	TRUE	Do not know	TRUE	FALSE	TRUE	TRUE	Agree	Disagree	Agree	Agree	Neutral	Disagree	Agree	Agree	Agree	Disagree
2017/06/18 12:38:48 PM GMT+5:30		4.00 / 16	Yes		Male	Research Assistant	Peradeniya	Buddhist	Sinhalese	FALSE	FALSE	FALSE	Do not know	TRUE	FALSE	Do not know	Do not know	FALSE	Do not know	Do not know	Do not know	TRUE	FALSE	Do not know	Do not know	Agree	Agree	Agree	Disagree	Neutral	Disagree	Agree	Agree	Agree	Disagree
2017/06/19 11:01:58 AM GMT+5:30		7.00 / 16	Yes		Prefer not to say	Research Assistant	Rajarata	Buddhist	Sinhalese	FALSE	FALSE	Do not know	FALSE	Do not know	FALSE	Do not know	Do not know	FALSE	FALSE	FALSE	FALSE	TRUE	FALSE	FALSE	TRUE	Agree	Disagree	Agree	Disagree	Agree	Neutral	Agree	Agree	Agree	Disagree
2017/06/19 11:54:48 AM GMT+5:30		7.00 / 16	Yes		Female	Temporary Demonstrator	Sri Jayewardenepura	Buddhist	Sinhalese	FALSE	TRUE	TRUE	TRUE	TRUE	FALSE	Do not know	TRUE	Do not know	FALSE	FALSE	TRUE	TRUE	FALSE	TRUE	TRUE	Agree	Disagree	Agree	Neutral	Agree	Agree	Agree	Agree	Agree	Neutral
2017/06/19 1:21:13 PM GMT+5:30		3.00 / 16	Yes		Male	Locum Medical Officer	Eastern	Islam	Moor	FALSE	FALSE	Do not know	FALSE	Do not know	FALSE	Do not know	Do not know	Do not know	TRUE	TRUE	Do not know	TRUE	Do not know	TRUE	Do not know	Agree	Disagree	Agree	Disagree	Agree	Disagree	Neutral	Neutral	Agree	Neutral
2017/06/19 8:21:22 PM GMT+5:30		7.00 / 16	Yes		Male	Temporary Demonstrator	Jaffna	Hindu	Tamil	TRUE	TRUE	FALSE	TRUE	FALSE	FALSE	FALSE	TRUE	FALSE	FALSE	TRUE	Do not know	TRUE	TRUE	Do not know	FALSE	Neutral	Disagree	Agree	Neutral	Neutral	Disagree	Agree	Agree	Agree	Agree
2017/06/19 9:04:20 PM GMT+5:30		6.00 / 16	Yes		Male	Locum Medical Officer	Peradeniya	Buddhist	Sinhalese	FALSE	TRUE	Do not know	FALSE	FALSE	FALSE	TRUE	TRUE	TRUE	FALSE	TRUE	TRUE	FALSE	TRUE	FALSE	TRUE	Agree	Disagree	Agree	Agree	Disagree	Agree	Agree	Agree	Neutral	Agree
2017/06/19 9:42:38 PM GMT+5:30		3.00 / 16	Yes		Male	Temporary Demonstrator	Peradeniya	Buddhist	Sinhalese	TRUE	FALSE	FALSE	FALSE	FALSE	FALSE	TRUE	Do not know	TRUE	FALSE	TRUE	Do not know	TRUE	FALSE	TRUE	TRUE	Agree	Agree	Agree	Disagree	Agree	Disagree	Agree	Agree	Agree	Agree
2017/06/19 9:44:27 PM GMT+5:30		4.00 / 16	Yes		Male	Temporary Demonstrator	Jaffna	Hindu	Tamil	FALSE	FALSE	TRUE	FALSE	TRUE	FALSE	TRUE	TRUE	TRUE	FALSE	FALSE	TRUE	TRUE	TRUE	TRUE	TRUE	Agree	Agree	Agree	Agree	Agree	Agree	Agree	Agree	Agree	Disagree
2017/06/19 9:51:12 PM GMT+5:30		4.00 / 16	Yes		Male	Temporary Demonstrator	Peradeniya	Buddhist	Sinhalese	TRUE	TRUE	Do not know	FALSE	FALSE	FALSE	Do not know	TRUE	FALSE	FALSE	TRUE	TRUE	TRUE	Do not know	Do not know	TRUE	Agree	Disagree	Agree	Disagree	Neutral	Disagree	Agree	Agree	Disagree	Disagree
2017/06/19 9:53:04 PM GMT+5:30		4.00 / 16	Yes		Female	Temporary Demonstrator	Peradeniya	Buddhist	Sinhalese	FALSE	TRUE	Do not know	TRUE	TRUE	FALSE	Do not know	Do not know	TRUE	FALSE	TRUE	Do not know	TRUE	Do not know	TRUE	TRUE	Agree	Neutral	Agree	Agree	Neutral	Disagree	Agree	Agree	Agree	Neutral
2017/06/19 10:06:17 PM GMT+5:30		5.00 / 16	Yes		Male	Locum Medical Officer	Peradeniya	Buddhist	Sinhalese	TRUE	TRUE	Do not know	TRUE	FALSE	FALSE	Do not know	Do not know	FALSE	FALSE	Do not know	Do not know	TRUE	TRUE	Do not know	TRUE	Agree	Neutral	Agree	Agree	Neutral	Neutral	Agree	Agree	Agree	Disagree
2017/06/19 10:18:08 PM GMT+5:30		7.00 / 16	Yes		Female	Not employed	Peradeniya	Buddhist	Sinhalese	FALSE	TRUE	FALSE	TRUE	Do not know	FALSE	Do not know	TRUE	FALSE	FALSE	TRUE	FALSE	TRUE	FALSE	TRUE	TRUE	Agree	Agree	Agree	Agree	Neutral	Neutral	Neutral	Agree	Agree	Disagree
2017/06/19 10:19:08 PM GMT+5:30		10.00 / 16	Yes		Female	Locum Medical Officer	Peradeniya	Buddhist	Sinhalese	FALSE	TRUE	TRUE	TRUE	TRUE	FALSE	TRUE	TRUE	FALSE	FALSE	TRUE	FALSE	FALSE	FALSE	FALSE	TRUE	Agree	Agree	Agree	Disagree	Neutral	Disagree	Agree	Agree	Agree	Disagree
2017/06/19 10:31:03 PM GMT+5:30		6.00 / 16	Yes		Female	Locum Medical Officer	Peradeniya	Buddhist	Sinhalese	FALSE	TRUE	TRUE	FALSE	TRUE	FALSE	Do not know	TRUE	FALSE	FALSE	TRUE	Do not know	FALSE	Do not know	Do not know	TRUE	Agree	Disagree	Agree	Neutral	Disagree	Disagree	Agree	Neutral	Agree	Disagree
2017/06/19 10:34:53 PM GMT+5:30		8.00 / 16	Yes		Female	Research Assistant	Rajarata	Buddhist	Sinhalese	FALSE	TRUE	Do not know	TRUE	FALSE	FALSE	Do not know	TRUE	FALSE	TRUE	Do not know	FALSE	TRUE	Do not know	Do not know	TRUE	Agree	Neutral	Agree	Disagree	Agree	Agree	Agree	Agree	Agree	Disagree
2017/06/19 10:38:53 PM GMT+5:30		7.00 / 16	Yes		Female	Temporary Demonstrator	Peradeniya	Buddhist	Sinhalese	FALSE	TRUE	TRUE	TRUE	FALSE	FALSE	Do not know	TRUE	Do not know	FALSE	Do not know	FALSE	TRUE	Do not know	TRUE	TRUE	Agree	Neutral	Agree	Disagree	Neutral	Disagree	Agree	Agree	Agree	Disagree
2017/06/19 11:08:38 PM GMT+5:30		4.00 / 16	Yes		Female	Locum Medical Officer	Peradeniya	Buddhist	Sinhalese	TRUE	TRUE	TRUE	TRUE	TRUE	FALSE	Do not know	Do not know	TRUE	FALSE	TRUE	Do not know	TRUE	TRUE	TRUE	Do not know	Agree	Agree	Disagree	Disagree	Agree	Neutral	Agree	Agree	Agree	Disagree
2017/06/20 1:20:11 AM GMT+5:30		5.00 / 16	Yes		Male	Research Assistant	Peradeniya	Buddhist	Sinhalese	FALSE	FALSE	TRUE	FALSE	TRUE	TRUE	FALSE	TRUE	FALSE	FALSE	TRUE	Do not know	FALSE	TRUE	TRUE	TRUE	Agree	Agree	Agree	Disagree	Neutral	Disagree	Agree	Agree	Agree	Disagree
2017/06/20 7:04:36 AM GMT+5:30		8.00 / 16	Yes		Male	Not employed	Peradeniya	Buddhist	Sinhalese	FALSE	FALSE	FALSE	TRUE	TRUE	FALSE	TRUE	Do not know	FALSE	FALSE	FALSE	Do not know	TRUE	FALSE	FALSE	FALSE	Agree	Disagree	Agree	Disagree	Disagree	Agree	Agree	Agree	Agree	Disagree
2017/06/20 8:38:49 AM GMT+5:30		5.00 / 16	Yes		Female	Not employed	Eastern	Islam	Moor	FALSE	Do not know	TRUE	FALSE	TRUE	FALSE	Do not know	Do not know	FALSE	Do not know	TRUE	Do not know	TRUE	TRUE	TRUE	FALSE	Agree	Neutral	Agree	Neutral	Neutral	Agree	Neutral	Agree	Agree	Agree
2017/06/20 10:26:56 AM GMT+5:30		6.00 / 16	Yes		Male	Locum Medical Officer	Peradeniya	Buddhist	Sinhalese	FALSE	TRUE	FALSE	FALSE	FALSE	FALSE	Do not know	TRUE	FALSE	FALSE	Do not know	FALSE	TRUE	TRUE	TRUE	Do not know	Disagree	Agree	Agree	Agree	Neutral	Agree	Agree	Agree	Agree	Disagree
2017/06/20 1:03:49 PM GMT+5:30		6.00 / 16	Yes		Male	Temporary Demonstrator	Jaffna	Islam	Moor	FALSE	FALSE	TRUE	FALSE	TRUE	FALSE	FALSE	TRUE	FALSE	FALSE	TRUE	Do not know	TRUE	TRUE	Do not know	FALSE	Agree	Disagree	Neutral	Neutral	Disagree	Disagree	Agree	Agree	Neutral	Disagree
2017/06/20 1:25:41 PM GMT+5:30		6.00 / 16	Yes		Male	Locum Medical Officer	Peradeniya	Buddhist	Sinhalese	FALSE	FALSE	TRUE	TRUE	Do not know	FALSE	Do not know	Do not know	FALSE	FALSE	TRUE	Do not know	TRUE	FALSE	TRUE	Do not know	Agree	Disagree	Agree	Neutral	Disagree	Neutral	Agree	Agree	Neutral	Disagree
2017/06/20 1:49:59 PM GMT+5:30		7.00 / 16	Yes		Female	Not employed	Peradeniya	Buddhist	Sinhalese	FALSE	TRUE	FALSE	TRUE	TRUE	FALSE	Do not know	TRUE	FALSE	FALSE	FALSE	FALSE	TRUE	TRUE	Do not know	TRUE	Agree	Neutral	Agree	Agree	Neutral	Agree	Agree	Agree	Agree	Agree
2017/06/20 5:41:31 PM GMT+5:30		7.00 / 16	Yes		Female	Not employed	Peradeniya	Catholic	Sinhalese	FALSE	TRUE	TRUE	FALSE	TRUE	FALSE	Do not know	Do not know	FALSE	FALSE	FALSE	Do not know	TRUE	FALSE	Do not know	TRUE	Neutral	Agree	Agree	Neutral	Neutral	Disagree	Agree	Agree	Agree	Disagree
2017/06/20 6:14:17 PM GMT+5:30		4.00 / 16	Yes		Male	Temporary Demonstrator	Peradeniya	Christian	Sinhalese	TRUE	TRUE	Do not know	TRUE	FALSE	FALSE	Do not know	Do not know	TRUE	Do not know	Do not know	Do not know	TRUE	Do not know	TRUE	Do not know	Agree	Agree	Agree	Neutral	Neutral	Disagree	Agree	Agree	Agree	Agree
2017/06/20 10:49:00 PM GMT+5:30		6.00 / 16	Yes		Male	Research Assistant	Ragama	Buddhist	Sinhalese	FALSE	FALSE	TRUE	TRUE	FALSE	FALSE	Do not know	TRUE	TRUE	FALSE	TRUE	FALSE	TRUE	TRUE	Do not know	TRUE	Agree	Neutral	Agree	Neutral	Neutral	Agree	Agree	Agree	Agree	Disagree
2017/06/21 2:21:21 PM GMT+5:30		7.00 / 16	Yes		Female	Temporary Demonstrator	Ragama	Buddhist	Sinhalese	FALSE	FALSE	TRUE	TRUE	TRUE	FALSE	Do not know	Do not know	TRUE	FALSE	TRUE	FALSE	TRUE	TRUE	FALSE	FALSE	Agree	Disagree	Agree	Agree	Neutral	Disagree	Agree	Agree	Agree	Disagree
2017/06/22 1:33:37 PM GMT+5:30		4.00 / 16	Yes		Male	Temporary Demonstrator	Rajarata	Buddhist	Sinhalese	TRUE	FALSE	FALSE	TRUE	Do not know	FALSE	Do not know	TRUE	FALSE	FALSE	Do not know	Do not know	TRUE	Do not know	TRUE	FALSE	Agree	Disagree	Disagree	Neutral	Agree	Disagree	Neutral	Agree	Neutral	Disagree
2017/06/22 1:43:55 PM GMT+5:30		9.00 / 16	Yes		Male	Temporary Demonstrator	Rajarata	Buddhist	Sinhalese	FALSE	TRUE	TRUE	TRUE	Do not know	FALSE	Do not know	FALSE	FALSE	FALSE	Do not know	FALSE	FALSE	TRUE	TRUE	Do not know	Agree	Disagree	Neutral	Neutral	Agree	Disagree	Agree	Agree	Neutral	Disagree
2017/06/23 2:19:38 PM GMT+5:30		7.00 / 16	Yes		Male	Research Assistant	Colombo	Buddhist	Sinhalese	FALSE	TRUE	TRUE	TRUE	FALSE	FALSE	TRUE	TRUE	TRUE	FALSE	Do not know	FALSE	TRUE	TRUE	Do not know	TRUE	Agree	Disagree	Agree	Disagree	Neutral	Disagree	Agree	Agree	Agree	Disagree
2017/06/26 1:40:31 PM GMT+5:30		8.00 / 16	Yes		Male	Temporary Demonstrator	Peradeniya	Buddhist	Sinhalese	FALSE	TRUE	Do not know	FALSE	FALSE	FALSE	Do not know	TRUE	FALSE	FALSE	TRUE	FALSE	FALSE	FALSE	Do not know	Do not know	Agree	Agree	Agree	Neutral	Neutral	Disagree	Agree	Agree	Agree	Disagree
2017/06/26 2:29:04 PM GMT+5:30		6.00 / 16	Yes		Female	Not employed	Ragama	Buddhist	Sinhalese	FALSE	TRUE	Do not know	TRUE	TRUE	Do not know	Do not know	TRUE	TRUE	FALSE	TRUE	FALSE	Do not know	FALSE	Do not know	FALSE	Agree	Agree	Neutral	Agree	Agree	Disagree	Agree	Agree	Agree	Disagree
2017/06/26 5:17:04 PM GMT+5:30		4.00 / 16	Yes		Male	Not employed	Peradeniya	Buddhist	Sinhalese	TRUE	FALSE	FALSE	TRUE	TRUE	FALSE	Do not know	TRUE	FALSE	FALSE	TRUE	TRUE	FALSE	TRUE	TRUE	TRUE	Agree	Agree	Neutral	Agree	Agree	Agree	Agree	Agree	Agree	Agree
2017/06/26 5:26:41 PM GMT+5:30		9.00 / 16	Yes		Female	Not employed	Peradeniya	Buddhist	Sinhalese	FALSE	TRUE	Do not know	TRUE	FALSE	FALSE	FALSE	TRUE	FALSE	FALSE	TRUE	FALSE	TRUE	FALSE	TRUE	TRUE	Agree	Disagree	Agree	Neutral	Agree	Agree	Agree	Disagree	Agree	Disagree
2017/06/26 5:28:42 PM GMT+5:30		5.00 / 16	Yes		Prefer not to say	Research Assistant	Peradeniya	Buddhist	Sinhalese	TRUE	TRUE	TRUE	TRUE	Do not know	FALSE	Do not know	TRUE	FALSE	FALSE	TRUE	Do not know	TRUE	TRUE	TRUE	TRUE	Agree	Agree	Neutral	Neutral	Agree	Agree	Agree	Agree	Agree	Agree
2017/06/26 5:30:29 PM GMT+5:30		6.00 / 16	Yes		Female	Not employed	Peradeniya	Buddhist	Sinhalese	FALSE	TRUE	Do not know	FALSE	FALSE	FALSE	Do not know	Do not know	FALSE	FALSE	TRUE	Do not know	TRUE	FALSE	Do not know	TRUE	Agree	Agree	Agree	Neutral	Disagree	Neutral	Neutral	Agree	Agree	Disagree
2017/06/26 5:35:26 PM GMT+5:30		3.00 / 16	Yes		Female	Temporary Demonstrator	Peradeniya	Buddhist	Sinhalese	FALSE	FALSE	Do not know	Do not know	TRUE	FALSE	Do not know	TRUE	Do not know	Do not know	TRUE	Do not know	Do not know	FALSE	Do not know	Do not know	Disagree	Agree	Neutral	Agree	Neutral	Agree	Agree	Neutral	Agree	Agree
2017/06/26 5:41:10 PM GMT+5:30		6.00 / 16	Yes		Male	Temporary Demonstrator	Peradeniya	Atheist	Sinhalese	TRUE	TRUE	Do not know	TRUE	FALSE	FALSE	Do not know	Do not know	FALSE	Do not know	TRUE	Do not know	FALSE	Do not know	Do not know	TRUE	Agree	Agree	Neutral	Agree	Neutral	Agree	Agree	Agree	Agree	Disagree
2017/06/26 5:45:53 PM GMT+5:30		6.00 / 16	Yes		Female	Temporary Demonstrator	Peradeniya	Buddhist	Sinhalese	FALSE	Do not know	Do not know	TRUE	Do not know	FALSE	Do not know	TRUE	TRUE	TRUE	Do not know	FALSE	FALSE	TRUE	TRUE	Do not know	Neutral	Agree	Agree	Agree	Agree	Disagree	Neutral	Agree	Agree	Disagree
2017/06/26 5:57:45 PM GMT+5:30		5.00 / 16	Yes		Male	Not employed	Peradeniya	Buddhist	Sinhalese	FALSE	FALSE	FALSE	TRUE	FALSE	FALSE	TRUE	TRUE	TRUE	FALSE	TRUE	Do not know	TRUE	TRUE	TRUE	FALSE	Agree	Agree	Agree	Agree	Neutral	Agree	Agree	Agree	Agree	Disagree
2017/06/26 6:28:43 PM GMT+5:30		6.00 / 16	Yes		Male	Locum Medical Officer	Peradeniya	Buddhist	Sinhalese	FALSE	FALSE	Do not know	Do not know	FALSE	FALSE	Do not know	Do not know	FALSE	FALSE	TRUE	FALSE	TRUE	FALSE	Do not know	TRUE	Neutral	Agree	Agree	Neutral	Disagree	Neutral	Agree	Agree	Neutral	Neutral
2017/06/26 6:47:06 PM GMT+5:30		4.00 / 16	Yes		Female	Research Assistant	Peradeniya	Buddhist	Sinhalese	FALSE	TRUE	Do not know	FALSE	TRUE	FALSE	Do not know	TRUE	FALSE	FALSE	TRUE	Do not know	TRUE	Do not know	TRUE	TRUE	Neutral	Agree	Disagree	Agree	Neutral	Agree	Agree	Agree	Agree	Disagree
2017/06/26 7:30:30 PM GMT+5:30		6.00 / 16	Yes		Male	Research Assistant	Peradeniya	Buddhist	Sinhalese	FALSE	FALSE	FALSE	FALSE	FALSE	FALSE	Do not know	Do not know	FALSE	FALSE	Do not know	Do not know	TRUE	FALSE	FALSE	Do not know	Agree	Neutral	Agree	Disagree	Agree	Neutral	Agree	Agree	Neutral	Disagree
2017/06/26 7:30:56 PM GMT+5:30		9.00 / 16	Yes		Male	Research Assistant	Peradeniya	Buddhist	Sinhalese	FALSE	TRUE	TRUE	TRUE	FALSE	FALSE	Do not know	TRUE	FALSE	Do not know	FALSE	FALSE	TRUE	TRUE	TRUE	Do not know	Agree	Agree	Agree	Disagree	Agree	Neutral	Agree	Agree	Agree	Disagree
2017/06/26 7:33:33 PM GMT+5:30		6.00 / 16	Yes		Female	House Officer in a Private Hospital	Peradeniya	Catholic	Sinhalese	FALSE	TRUE	TRUE	FALSE	TRUE	TRUE	Do not know	Do not know	FALSE	Do not know	FALSE	FALSE	TRUE	TRUE	TRUE	TRUE	Agree	Agree	Agree	Neutral	Neutral	Agree	Agree	Agree	Agree	Disagree
2017/06/26 8:44:34 PM GMT+5:30		6.00 / 16	Yes		Male	Locum Medical Officer	Peradeniya	Buddhist	Sinhalese	FALSE	FALSE	Do not know	TRUE	TRUE	FALSE	Do not know	TRUE	FALSE	TRUE	Do not know	Do not know	TRUE	FALSE	Do not know	TRUE	Agree	Agree	Agree	Disagree	Neutral	Neutral	Neutral	Agree	Agree	Agree
2017/06/27 12:18:35 AM GMT+5:30		7.00 / 16	Yes		Female	Research Assistant	Peradeniya	Buddhist	Sinhalese	FALSE	FALSE	Do not know	TRUE	FALSE	FALSE	Do not know	Do not know	FALSE	FALSE	TRUE	FALSE	TRUE	Do not know	TRUE	FALSE	Agree	Agree	Agree	Neutral	Disagree	Disagree	Neutral	Agree	Agree	Disagree
2017/06/27 11:01:03 AM GMT+5:30		5.00 / 16	Yes		Male	Not employed	Peradeniya	Buddhist	Sinhalese	FALSE	TRUE	Do not know	Do not know	FALSE	FALSE	Do not know	Do not know	FALSE	FALSE	Do not know	Do not know	TRUE	Do not know	Do not know	Do not know	Neutral	Disagree	Agree	Neutral	Agree	Disagree	Agree	Agree	Agree	Neutral
2017/07/03 7:57:11 PM GMT+5:30		3.00 / 16	Yes		Female	Research Assistant	Peradeniya	Buddhist	Sinhalese	FALSE	FALSE	Do not know	FALSE	TRUE	FALSE	Do not know	Do not know	FALSE	FALSE	TRUE	Do not know	TRUE	TRUE	TRUE	Do not know	Agree	Disagree	Neutral	Agree	Neutral	Disagree	Agree	Agree	Agree	Disagree
2017/07/10 8:28:04 AM GMT+5:30		8.00 / 16	Yes		Female	Research Assistant	Colombo	Buddhist	Sinhalese	FALSE	FALSE	TRUE	TRUE	TRUE	FALSE	TRUE	TRUE	FALSE	FALSE	TRUE	Do not know	FALSE	FALSE	TRUE	FALSE	Agree	Agree	Neutral	Disagree	Agree	Disagree	Agree	Agree	Agree	Disagree
2017/07/10 11:09:22 AM GMT+5:30		7.00 / 16	Yes		Male	Temporary Demonstrator	Colombo	Buddhist	Sinhalese	TRUE	TRUE	TRUE	TRUE	FALSE	FALSE	Do not know	Do not know	FALSE	FALSE	Do not know	TRUE	TRUE	FALSE	TRUE	Do not know	Agree	Agree	Agree	Disagree	Neutral	Disagree	Agree	Agree	Agree	Disagree
2017/07/10 11:31:01 AM GMT+5:30		4.00 / 16	Yes		Male	Temporary Demonstrator	Ragama	Buddhist	Sinhalese	TRUE	TRUE	Do not know	TRUE	TRUE	FALSE	Do not know	TRUE	TRUE	Do not know	Do not know	Do not know	TRUE	FALSE	Do not know	TRUE	Agree	Disagree	Neutral	Neutral	Neutral	Disagree	Disagree	Agree	Agree	Disagree
2017/07/10 7:14:47 PM GMT+5:30		6.00 / 16	Yes		Male	Temporary Demonstrator	Ruhuna	Buddhist	Sinhalese	FALSE	FALSE	Do not know	TRUE	TRUE	FALSE	Do not know	TRUE	FALSE	TRUE	Do not know	FALSE	TRUE	TRUE	TRUE	TRUE	Agree	Disagree	Agree	Agree	Agree	Disagree	Agree	Agree	Agree	Disagree
2017/07/11 12:37:38 PM GMT+5:30		5.00 / 16	Yes		Female	Locum Medical Officer	Colombo	Buddhist	Sinhalese	FALSE	TRUE	FALSE	TRUE	FALSE	Do not know	Do not know	TRUE	Do not know	FALSE	TRUE	Do not know	FALSE	TRUE	TRUE	Do not know	Agree	Agree	Neutral	Neutral	Neutral	Disagree	Agree	Agree	Agree	Disagree
2017/07/12 2:42:17 PM GMT+5:30		5.00 / 16	Yes		Female	Temporary Demonstrator	Colombo	Buddhist	Sinhalese	FALSE	TRUE	Do not know	TRUE	TRUE	FALSE	TRUE	TRUE	TRUE	Do not know	FALSE	Do not know	TRUE	Do not know	Do not know	TRUE	Agree	Agree	Neutral	Disagree	Agree	Disagree	Agree	Agree	Agree	Agree
2017/07/12 6:44:25 PM GMT+5:30		7.00 / 16	Yes		Female	Research Assistant	Colombo	Buddhist	Sinhalese	FALSE	TRUE	TRUE	TRUE	Do not know	FALSE	FALSE	TRUE	FALSE	Do not know	Do not know	Do not know	TRUE	TRUE	TRUE	TRUE	Agree	Disagree	Agree	Neutral	Neutral	Disagree	Agree	Agree	Agree	Neutral
2017/07/13 12:35:43 PM GMT+5:30		8.00 / 16	Yes		Male	Research Assistant	Colombo	Hindu	Tamil	FALSE	TRUE	FALSE	TRUE	FALSE	FALSE	TRUE	TRUE	FALSE	FALSE	TRUE	TRUE	TRUE	FALSE	TRUE	FALSE	Agree	Neutral	Agree	Neutral	Agree	Disagree	Agree	Agree	Agree	Disagree
2017/07/18 12:03:03 PM GMT+5:30		4.00 / 16	Yes		Male	Research Assistant	Sri Jayewardenepura	Buddhist	Sinhalese	TRUE	TRUE	FALSE	TRUE	TRUE	FALSE	Do not know	Do not know	FALSE	Do not know	Do not know	Do not know	TRUE	Do not know	TRUE	TRUE	Agree	Agree	Neutral	Agree	Neutral	Neutral	Agree	Agree	Agree	Agree
2017/07/19 6:03:05 PM GMT+5:30		7.00 / 16	Yes		Male	Locum Medical Officer	Ragama	Catholic	Sinhalese	FALSE	FALSE	FALSE	TRUE	FALSE	FALSE	Do not know	TRUE	TRUE	FALSE	Do not know	FALSE	TRUE	FALSE	TRUE	FALSE	Agree	Agree	Agree	Disagree	Neutral	Disagree	Agree	Agree	Agree	Disagree
2017/07/20 9:15:42 AM GMT+5:30		4.00 / 16	Yes		Male	Research Assistant	Ragama	Catholic	Sinhalese	FALSE	FALSE	FALSE	FALSE	FALSE	FALSE	Do not know	TRUE	TRUE	Do not know	TRUE	Do not know	TRUE	FALSE	TRUE	Do not know	Agree	Agree	Disagree	Neutral	Disagree	Disagree	Agree	Agree	Agree	Disagree
2017/07/21 4:44:24 PM GMT+5:30		3.00 / 16	Yes		Female	Not employed	Peradeniya	Buddhist	Sinhalese	FALSE	Do not know	Do not know	FALSE	TRUE	FALSE	Do not know	TRUE	FALSE	Do not know	TRUE	TRUE	TRUE	Do not know	Do not know	TRUE	Agree	Neutral	Agree	Agree	Disagree	Neutral	Agree	Agree	Agree	Disagree
2017/07/21 11:09:54 PM GMT+5:30		6.00 / 16	Yes		Female	Temporary Demonstrator	Ragama	Catholic	Sinhalese	FALSE	FALSE	TRUE	TRUE	FALSE	FALSE	Do not know	Do not know	TRUE	Do not know	FALSE	TRUE	TRUE	Do not know	Do not know	TRUE	Disagree	Disagree	Disagree	Neutral	Neutral	Disagree	Agree	Agree	Agree	Agree
2017/07/22 9:03:51 PM GMT+5:30		6.00 / 16	Yes		Female	Temporary Demonstrator	Peradeniya	Buddhist	Sinhalese	FALSE	TRUE	TRUE	Do not know	Do not know	FALSE	Do not know	TRUE	FALSE	Do not know	TRUE	Do not know	FALSE	Do not know	Do not know	Do not know	Agree	Neutral	Neutral	Disagree	Neutral	Disagree	Agree	Agree	Agree	Agree
2017/07/23 1:54:17 AM GMT+5:30		4.00 / 16	Yes		Female	Not employed	Ragama	Buddhist	Sinhalese	FALSE	FALSE	FALSE	FALSE	FALSE	FALSE	Do not know	Do not know	FALSE	FALSE	TRUE	Do not know	TRUE	Do not know	Do not know	TRUE	Disagree	Agree	Agree	Agree	Neutral	Agree	Agree	Agree	Agree	Disagree
2017/07/27 10:16:33 AM GMT+5:30		6.00 / 16	Yes		Male	Temporary Demonstrator	Rajarata	Buddhist	Sinhalese	FALSE	TRUE	TRUE	TRUE	TRUE	FALSE	Do not know	Do not know	FALSE	FALSE	TRUE	Do not know	TRUE	TRUE	TRUE	TRUE	Agree	Disagree	Agree	Agree	Neutral	Disagree	Agree	Agree	Neutral	Disagree
2017/08/07 1:11:49 AM GMT+5:30		6.00 / 16	Yes		Female	Research Assistant	Peradeniya	Buddhist	Sinhalese	FALSE	TRUE	Do not know	FALSE	FALSE	FALSE	Do not know	TRUE	Do not know	FALSE	Do not know	FALSE	FALSE	TRUE	TRUE	Do not know	Agree	Disagree	Disagree	Neutral	Neutral	Agree	Agree	Agree	Agree	Disagree
2017/08/15 6:13:51 PM GMT+5:30		6.00 / 16	Yes		Male	Locum Medical Officer	Rajarata	Buddhist	Sinhalese	FALSE	FALSE	Do not know	FALSE	FALSE	FALSE	Do not know	TRUE	TRUE	FALSE	Do not know	Do not know	TRUE	FALSE	FALSE	FALSE	Agree	Agree	Agree	Agree	Agree	Disagree	Agree	Agree	Agree	Agree
2017/08/17 2:59:29 PM GMT+5:30		3.00 / 16	Yes		Female	Temporary Demonstrator	Ragama	Buddhist	Sinhalese	TRUE	FALSE	FALSE	TRUE	TRUE	FALSE	Do not know	Do not know	TRUE	FALSE	Do not know	TRUE	TRUE	FALSE	Do not know	Do not know	Agree	Agree	Agree	Neutral	Agree	Neutral	Agree	Agree	Agree	Disagree
2017/08/17 9:39:09 PM GMT+5:30		5.00 / 16	Yes		Female	Not employed	Eastern	Christian	Sinhalese	FALSE	FALSE	TRUE	TRUE	TRUE	FALSE	FALSE	TRUE	Do not know	Do not know	TRUE	Do not know	TRUE	Do not know	Do not know	Do not know	Agree	Neutral	Neutral	Agree	Neutral	Agree	Neutral	Agree	Agree	Agree
